# Supplementary material for: Modifiable pathways for colorectal cancer: a mendelian randomisation analysis
Source: Lancet Gastroenterol Hepatol. 2019 Oct 24;5(1):55–62. doi: 10.1016/S2468-1253(19)30294-8 (PMC7026696; doi:10.1016/S2468-1253(19)30294-8)
Supplement: Supplementary appendix 2 [file mmc2.xlsx]

## Sheet: Index
SUPPLEMENTARY TABLES
Table 1: Identification of potentially modifiable risk factors for inclusion in MR analysis.
Table 2: Effect allele, frequency, effect on exposure and strength of association with CRC for SNPs used as instrumental variables.
Table 3: Summary of the 14 CRC GWAS in the meta-analysis.
Table 4: Leave-one-out analysis results.
Table 5: Causal estimates from each Mendelian randomization approach for each trait and CRC risk.
Table 6: Results of MR-Egger analysis of potential bias in causal estimates.
Table 7: Genetic instruments for fatty acid classes and evidence of pleiotrophy.
Table 8: Comparison of effect estimates from this MR analysis to those from previous CRC MR analyses.

## Sheet: Table 1
Table 1: Identification of potentially modifiable risk factors for inclusion in MR analysis.
			Source from which potentially modifiable risk factor was identified
Risk factor class	Potential risk factor	Specific traits considered	Identified in report from WCRF and AICR (2018)	Identified from review of published observational epidemiological studies of CRC risk	Observational epidemiological study reference	Identified from review of published MR analyses of CRC risk	MR analyses references	Included in MR analysis	Reason for not including in MR analysis *
Diet and lifestyle	Acrylamide		No	Yes	Pelucchi et al., 2015	No		No	1
Diet and lifestyle	Alcohol	Alcohol consumption	Yes	Yes	Vieira et al., 2017	Yes	Wang et al., 2011	Yes
Diet and lifestyle	Calcium	Serum calcium	Yes	Yes	Heine-Broring et al., 2015	No		Yes
Diet and lifestyle	Carbohydrate		Yes	No		No		No	1
Diet and lifestyle	Carotenoids	Circulating carotenoids	No	Yes	Panic et al., 2017	No		Yes
Diet and lifestyle	Cereal		Yes	No		No		No	1
Diet and lifestyle	Coffee	Coffee consumption	Yes	Yes	Vieira et al., 2017	No		Yes
Diet and lifestyle	Dairy products		Yes	Yes	Vieira et al., 2017	No		No	2
Diet and lifestyle	Dietary patterns		Yes	Yes	Feng et al., 2017	No		No	1
Diet and lifestyle	Eggs		No	Yes	Tse and Eslick, 2014	No		No	1
Diet and lifestyle	Energy intake		Yes	No		No		No	1
Diet and lifestyle	Fat		Yes	No		No		No	1
Diet and lifestyle	Fibre		Yes	Yes	Ma et al., 2018	No		No	1
Diet and lifestyle	Fish		Yes	Yes	Vieira et al., 2017	No		No	1
Diet and lifestyle	Flavanols		No	Yes	Chang et al., 2018	No		No	1
Diet and lifestyle	Flavones		No	Yes	Chang et al., 2018	No		No	1
Diet and lifestyle	Folate		Yes	No		No		No	3
Diet and lifestyle	Fruit		Yes	Yes	Vieira et al., 2017	No		No	1
Diet and lifestyle	Garlic		Yes	Yes	Chiavarini et al., 2016	No		No	1
Diet and lifestyle	Glycemic index		Yes	No		No		No	1
Diet and lifestyle	Glycemic load		Yes	No		No		No	1
Diet and lifestyle	Iron	Iron status	Yes	Yes	Fonseca-Nunes et al., 2014	No		Yes
Diet and lifestyle	Legumes		Yes	Yes	Vieira et al., 2017	No		No	1
Diet and lifestyle	Lycopene		Yes	No		No		No	4
Diet and lifestyle	Meal frequency		Yes	No		No		No	1
Diet and lifestyle	Methionine	Blood methionine	Yes	No		No		Yes
Diet and lifestyle	Multivitamins		Yes	Yes	Heine-Broring et al., 2015	No		No	5
Diet and lifestyle	Night shift work		No	Yes	Wang et al., 2015	No		No	1
Diet and lifestyle	Nuts		No	Yes	Wu et al., 2015	No		No	1
Diet and lifestyle	Ocupational exposure to chemicals		No	Yes	Oddone et al., 2014	No		No	1
Diet and lifestyle	Physical activity		Yes	Yes	Mahmood et al., 2017	No		No	1
Diet and lifestyle	Potatoes		Yes	No		No		No	1
Diet and lifestyle	Processed meat		Yes	Yes	Vieira et al., 2017	No		No	1
Diet and lifestyle	Red meat		Yes	Yes	Vieira et al., 2017	No		No	1
Diet and lifestyle	Selenium	Blood selenium	Yes	Yes	Vinceti et al., 2018	No		Yes
Diet and lifestyle	Shellfish and other seafood		Yes	No		No		No	1
Diet and lifestyle	Smoking		No	Yes	Richardson et al., 2016	No		No	5,6
Diet and lifestyle	Soy		No	Yes	Tse and Eslick, 2016	No		No	1
Diet and lifestyle	Starch		Yes	No		No		No	1
Diet and lifestyle	Sugar		Yes	No		No		No	1
Diet and lifestyle	Sweetened carbonated beverages		No	Yes	Boyle et al., 2014	No		No	1
Diet and lifestyle	Tea		Yes	Yes	Vieira et al., 2017	No		No	1
Diet and lifestyle	Vegatables		Yes	Yes	Vieira et al., 2017	No		No	1
Diet and lifestyle	Vitamin A		Yes	Yes	Heine-Broring et al., 2015	No		No	5
Diet and lifestyle	Vitamin A (retinol)	Serum vitamin A (retinol)	Yes	No		No		Yes
Diet and lifestyle	Vitamin B12	Serum vitamin B12	No	Yes	Ekmekcioglu et al., 2018	No		Yes
Diet and lifestyle	Vitamin B6	Serum vitamin B6	Yes	No		No		Yes
Diet and lifestyle	Vitamin C		Yes	Yes	Heine-Broring et al., 2015	No		No	3
Diet and lifestyle	Vitamin D	Circulating 25−hydroxyvitamin D	Yes	Yes	Heine-Broring et al., 2015	Yes	Dimitrakopoulou et al., 2017; He et al., 2018; Ong et al., 2018; Theodoratou et al., 2012	Yes
Diet and lifestyle	Vitamin E	Serum vitamin E	Yes	Yes	Heine-Broring et al., 2015	No		Yes
Diet and lifestyle	Whole grains		Yes	Yes	Vieira et al., 2017	No		No	1
Diet and lifestyle	Zinc	Blood zinc	No	Yes	Li et al., 2014	No		Yes
Fatty acid profile and metabolism	Fatty acid profile and metabolism	Blood carnitine, Mono-unsaturated fatty acids, Omega-6 polyunsaturated fatty acids	Yes	Yes	Li, 2015	Yes	Isom et al., 2019; May-Wilson et al., 2017	Yes
Obesity	Adiponectin	Circulating adiponectin	No	Yes	Joshi and Lee, 2014	Yes	Nimptsch et al., 2017; Pei et al., 2015; Song et al., 2015	Yes
Obesity	Obesity	Basal metabolic rate, birth weight, body fat percentage, body mass index, fasting glucose, fasting proinsulin, HbA1C levels, waist circumference, waist−to−hip ratio	Yes	Yes	Dong et al., 2017	Yes	Gao et al., 2016; Jarvis et al., 2016; Thrift et al., 2015b	Yes
Lipids and lipid transport	Fetuin-A	Circulating fetuin-A	No	No		Yes	Nimptsch et al., 2015b	Yes
Lipids and lipid transport	Lipids	HDL cholesterol, LDL cholesterol, total cholesterol, total triglycerides	Yes	Yes	Tian et al., 2015	Yes	Rodriguez-Broadbent et al., 2017	Yes
Inflammatory factors	Allergies	Serum IgE	No	Yes	Ye et al., 2017	No		Yes
Inflammatory factors	C-reactive protein	Circulating C−reactive protein	No	Yes	Zhou et al., 2014	Yes	Nimptsch et al., 2015a; Wang et al., 2018	Yes
Inflammatory factors	Interleukin-6	Plasma IL−6 sRa	No	Yes	Zhou et al., 2014	Yes	Tian et al., 2015a	Yes
Inflammatory factors	TNF-alpha		No	Yes	Zhang et al., 2016	No		No	1
Sex hormones and reproduction	Hormone replacement therapy	Age at menarche, plasma estradiol, plasma progesterone	No	No		Yes	Neumeyer et al., 2018	Yes
Developmental and growth factors	Height	Height	Yes	Yes	Abar et al., 2018	Yes	Khankari et al., 2016; Thrift et al., 2015a	Yes
Developmental and growth factors	IGF-1	Plasma IGF−I	No	Yes	Shanmugalingam et al., 2016	No		Yes
Medication and medical procedures	Aspirin		No	Yes	Sutcliffe et al., 2013	Yes	Lin et al., 2002	No	5
Medication and medical procedures	Hysterectomy		No	Yes	Luo et al., 2016	No		No	1
Medication and medical procedures	Oophorectomy		No	Yes	Luo et al., 2016	No		No	1
Medication and medical procedures	Statins		No	Yes	Lytras et al., 2014	No		No	5
Disease	Celiac disease		No	Yes	Lasa et al., 2018	No		No	5
Disease	Colonic diverticular disease		No	Yes	Jaruvongvanich et al., 2017	No		No	5
Disease	Depression		No	Yes	Jia et al., 2017	No		No	5
Disease	Inflammatory bowel disease		No	Yes	Zheng and Jiang, 2016	No		No	5
Disease	Sarcoidosis		No	Yes	Bonifazi et al., 2015	No		No	5
Disease	Schizophrenia		No	Yes	Li et al., 2018	No		No	5
Disease	Type 2 Diabetes		No	Yes	Tsilidis et al., 2015	No		No	5
* Reasons for not including risk factor in MR analysis:
1: Trait-associated SNPs not available for use as IVs.
2: Trait-associated SNPs not suitable for use as IVs due to potential confounding from population stratification.
3: Studies reporting trait-associated SNPs do not provide sufficient data for their use in MR.
4: Trait-associated SNPs not suitable for use in this study as not identified in European population.
5: Trait-associated SNPs not suitable for use as IVs as association statistics computed using binary data.
6: Cannot consider trait in MR analysis as it requires CRC GWAS cases/controls to be stratified by smoking status, for which data are not available.
References
Abar, L., et al., 2018. Height and body fatness and colorectal cancer risk: an update of the WCRF-AICR systematic review of published prospective studies. Eur J Nutr 57 5, 1701-1720.
Bonifazi, M., et al., 2015. Sarcoidosis and cancer risk: systematic review and meta-analysis of observational studies. Chest 147 3, 778-791.
Boyle, P., Koechlin, A., Autier, P., 2014. Sweetened carbonated beverage consumption and cancer risk: meta-analysis and review. Eur J Cancer Prev 23 5, 481-490.
Chang, H., et al., 2018. Dietary Flavonoids and the Risk of Colorectal Cancer: An Updated Meta-Analysis of Epidemiological Studies. Nutrients 10 7.
Chiavarini, M., Minelli, L., Fabiani, R., 2016. Garlic consumption and colorectal cancer risk in man: a systematic review and meta-analysis. Public Health Nutr 19 2, 308-317.
Dimitrakopoulou, V.I., et al., 2017. Circulating vitamin D concentration and risk of seven cancers: Mendelian randomisation study. BMJ 359, j4761.
Dong, Y., et al., 2017. Abdominal obesity and colorectal cancer risk: systematic review and meta-analysis of prospective studies. Biosci Rep 37 6.
Ekmekcioglu, C., et al., 2018. Red meat, diseases, and healthy alternatives: A critical review. Crit Rev Food Sci Nutr 58 2, 247-261.
Feng, Y.L., et al., 2017. Dietary patterns and colorectal cancer risk: a meta-analysis. Eur J Cancer Prev 26 3, 201-211.
Fonseca-Nunes, A., Jakszyn, P., Agudo, A., 2014. Iron and cancer risk--a systematic review and meta-analysis of the epidemiological evidence. Cancer Epidemiol Biomarkers Prev 23 1, 12-31.
Gao, C., et al., 2016. Mendelian randomization study of adiposity-related traits and risk of breast, ovarian, prostate, lung and colorectal cancer. Int J Epidemiol 45 3, 896-908.
He, Y., et al., 2018. Exploring causality in the association between circulating 25-hydroxyvitamin D and colorectal cancer risk: a large Mendelian randomisation study. BMC Med 16 1, 142.
Heine-Broring, R.C., et al., 2015. Dietary supplement use and colorectal cancer risk: a systematic review and meta-analyses of prospective cohort studies. Int J Cancer 136 10, 2388-2401.
Isom, C.A., et al., 2019. Arachidonic acid and colorectal adenoma risk: a Mendelian randomization study. Clin Epidemiol 11, 17-22.
Jaruvongvanich, V., et al., 2017. Risk of colorectal adenomas, advanced adenomas and cancer in patients with colonic diverticular disease: Systematic review and meta-analysis. Dig Endosc 29 1, 73-82.
Jarvis, D., et al., 2016. Mendelian randomisation analysis strongly implicates adiposity with risk of developing colorectal cancer. Br J Cancer 115 2, 266-272.
Jia, Y., et al., 2017. Depression and cancer risk: a systematic review and meta-analysis. Public Health 149, 138-148.
Joshi, R.K., Lee, S.A., 2014. Obesity related adipokines and colorectal cancer: a review and meta-analysis. Asian Pac J Cancer Prev 15 1, 397-405.
Khankari, N.K., et al., 2016. Association between Adult Height and Risk of Colorectal, Lung, and Prostate Cancer: Results from Meta-analyses of Prospective Studies and Mendelian Randomization Analyses. PLoS Med 13 9, e1002118.
Lasa, J., Rausch, A., Zubiaurre, I., 2018. Risk of colorectal adenomas in patients with celiac disease: a systematic review and meta-analysis. Rev Gastroenterol Mex 83 2, 91-97.
Li, D., 2015. Omega-3 polyunsaturated fatty acids and non-communicable diseases: meta-analysis based systematic review. Asia Pac J Clin Nutr 24 1, 10-15.
Li, H., et al., 2018. The incidence rate of cancer in patients with schizophrenia: A meta-analysis of cohort studies. Schizophr Res 195, 519-528.
Li, P., et al., 2014. Association between zinc intake and risk of digestive tract cancers: a systematic review and meta-analysis. Clin Nutr 33 3, 415-420.
Lin, H.J., et al., 2002. Prostaglandin H synthase 2 variant Val511Ala in African Americans may reduce the risk for colorectal neoplasia. Cancer Epidemiol Biomarkers Prev 11 11, 1305-1315.
Luo, G., et al., 2016. Risk of colorectal cancer with hysterectomy and oophorectomy: A systematic review and meta-analysis. Int J Surg 34, 88-95.
Lytras, T., Nikolopoulos, G., Bonovas, S., 2014. Statins and the risk of colorectal cancer: an updated systematic review and meta-analysis of 40 studies. World J Gastroenterol 20 7, 1858-1870.
Ma, Y., et al., 2018. Dietary fiber intake and risks of proximal and distal colon cancers: A meta-analysis. Medicine Baltimore 97 36, e11678.
Mahmood, S., et al., 2017. Domain-specific physical activity and sedentary behaviour in relation to colon and rectal cancer risk: a systematic review and meta-analysis. Int J Epidemiol 46 6, 1797-1813.
May-Wilson, S., et al., 2017. Pro-inflammatory fatty acid profile and colorectal cancer risk: A Mendelian randomisation analysis. Eur J Cancer 84, 228-238.
Neumeyer, S., et al., 2018. Mendelian randomisation study of age at menarche and age at menopause and the risk of colorectal cancer. Br J Cancer 118 12, 1639-1647.
Nimptsch, K., et al., 2015a. Association of CRP genetic variants with blood concentrations of C-reactive protein and colorectal cancer risk. Int J Cancer 136 5, 1181-1192.
Nimptsch, K., et al., 2015b. Plasma fetuin-A concentration, genetic variation in the AHSG gene and risk of colorectal cancer. Int J Cancer 137 4, 911-920.
Nimptsch, K., et al., 2017. Genetic variation in the ADIPOQ gene, adiponectin concentrations and risk of colorectal cancer: a Mendelian Randomization analysis using data from three large cohort studies. Eur J Epidemiol 32 5, 419-430.
Oddone, E., Modonesi, C., Gatta, G., 2014. Occupational exposures and colorectal cancers: a quantitative overview of epidemiological evidence. World J Gastroenterol 20 35, 12431-12444.
Ong, J.S., et al., 2018. Vitamin D and overall cancer risk and cancer mortality: a Mendelian randomization study. Hum Mol Genet 27 24, 4315-4322.
Panic, N., et al., 2017. Carotenoid intake from natural sources and colorectal cancer: a systematic review and meta-analysis of epidemiological studies. Eur J Cancer Prev 26 1, 27-37.
Pei, Y., Xu, Y., Niu, W., 2015. Causal relevance of circulating adiponectin with cancer: a meta-analysis implementing Mendelian randomization. Tumour Biol 36 2, 585-594.
Pelucchi, C., et al., 2015. Dietary acrylamide and cancer risk: an updated meta-analysis. Int J Cancer 136 12, 2912-2922.
Richardson, A., et al., 2016. Modifiable lifestyle factors that could reduce the incidence of colorectal cancer in New Zealand. N Z Med J 129 1447, 13-20.
Rodriguez-Broadbent, H., et al., 2017. Mendelian randomisation implicates hyperlipidaemia as a risk factor for colorectal cancer. Int J Cancer 140 12, 2701-2708.
Shanmugalingam, T., et al., 2016. Is there a role for IGF-1 in the development of second primary cancers? Cancer Med 5 11, 3353-3367.
Song, M., et al., 2015. Genetic variants of adiponectin and risk of colorectal cancer. Int J Cancer 137 1, 154-164.
Sutcliffe, P., et al., 2013. Aspirin in primary prevention of cardiovascular disease and cancer: a systematic review of the balance of evidence from reviews of randomized trials. PLoS One 8 12, e81970.
Theodoratou, E., et al., 2012. Instrumental variable estimation of the causal effect of plasma 25-hydroxy-vitamin D on colorectal cancer risk: a mendelian randomization analysis. PLoS One 7 6, e37662.
Thrift, A.P., et al., 2015a. Mendelian randomization study of height and risk of colorectal cancer. Int J Epidemiol 44 2, 662-672.
Thrift, A.P., et al., 2015b. Mendelian Randomization Study of Body Mass Index and Colorectal Cancer Risk. Cancer Epidemiol Biomarkers Prev 24 7, 1024-1031.
Tian, G., et al., 2015a. Circulating interleukin-6 and cancer: A meta-analysis using Mendelian randomization. Sci Rep 5, 11394.
Tian, Y., et al., 2015b. The association between serum lipids and colorectal neoplasm: a systemic review and meta-analysis. Public Health Nutr 18 18, 3355-3370.
Tse, G., Eslick, G.D., 2014. Egg consumption and risk of GI neoplasms: dose-response meta-analysis and systematic review. Eur J Nutr 53 7, 1581-1590.
Tse, G., Eslick, G.D., 2016. Soy and isoflavone consumption and risk of gastrointestinal cancer: a systematic review and meta-analysis. Eur J Nutr 55 1, 63-73.
Tsilidis, K.K., et al., 2015. Type 2 diabetes and cancer: umbrella review of meta-analyses of observational studies. BMJ 350, g7607.
Vieira, A.R., et al., 2017. Foods and beverages and colorectal cancer risk: a systematic review and meta-analysis of cohort studies, an update of the evidence of the WCRF-AICR Continuous Update Project. Ann Oncol 28 8, 1788-1802.
Vinceti, M., et al., 2018. Selenium for preventing cancer. Cochrane Database Syst Rev 1, CD005195.
Wang, J., et al., 2011. Alcohol ingestion and colorectal neoplasia: a meta-analysis based on a Mendelian randomization approach. Colorectal Dis 13 5, e71-78.
Wang, X., et al., 2018. Mendelian randomization analysis of C-reactive protein on colorectal cancer risk. Int J Epidemiol.
Wang, X., et al., 2015. A meta-analysis including dose-response relationship between night shift work and the risk of colorectal cancer. Oncotarget 6 28, 25046-25060.
Wu, L., et al., 2015. Nut consumption and risk of cancer and type 2 diabetes: a systematic review and meta-analysis. Nutr Rev 73 7, 409-425.
Ye, J., et al., 2017. Allergies and risk of colorectal cancer: a systematic review and meta-analysis of observational studies. Oncotarget 8 9, 14646-14654.
Zhang, X., Liu, S., Zhou, Y., 2016. Circulating levels of C-reactive protein, interleukin-6 and tumor necrosis factor-alpha and risk of colorectal adenomas: a meta-analysis. Oncotarget 7 39, 64371-64379.
Zheng, H.H., Jiang, X.L., 2016. Increased risk of colorectal neoplasia in patients with primary sclerosing cholangitis and inflammatory bowel disease: a meta-analysis of 16 observational studies. Eur J Gastroenterol Hepatol 28 4, 383-390.
Zhou, B., et al., 2014. C-reactive protein, interleukin-6 and the risk of colorectal cancer: a meta-analysis. Cancer Causes Control 25 10, 1397-1405.

## Sheet: Table 2
Table 2: Effect allele, frequency, effect on exposure and strength of association with CRC for SNPs used as instrumental variables.
Beta values represent the per-allele effect of a SNP on a trait in standard deviation units of the trait.
SNP annotated with gene if the SNP lies within a gene exon or intron. A single SNP can be annotated with multiple genes. SNPs do not necessarily exert their effect on the trait through annotated genes.
* CRC association statistics calculated using only females.
							Trait			CRC
Trait	SNP	Cytoband	Genes	Effect allele	Other allele	Effect allele frequency	Beta	Standard error	P-value	Beta	Standard error	P-value
Age at menarche*	rs1933801	6q16.3		T	C	0.678318	-0.0816348	0.00360222	1.53325e-113	0.0117551	0.0239435	0.623461
Age at menarche*	rs1516883	9q31.2		A	G	0.324295	-0.060736	0.00362176	4.54907e-63	0.0360967	0.0241027	0.134232
Age at menarche*	rs77456635	15q22.31	PLEKHO2	A	G	0.0301206	-0.0558166	0.010152	3.84502e-08	-0.0473908	0.0762306	0.534154
Age at menarche*	rs3767357	1q23.3	RXRG	G	A	0.123208	-0.0516753	0.00503396	1.02583e-24	0.0165163	0.0338011	0.625103
Age at menarche*	rs78352137	14q32.2	WDR25	C	T	0.105797	-0.0485705	0.00537229	1.56863e-19	-0.0286301	0.0548646	0.601787
Age at menarche*	rs72906124	2q24.1		C	T	0.0566353	-0.0451822	0.00728355	5.5409e-10	-0.00315502	0.0494727	0.949151
Age at menarche*	rs1421085	16q12.2	FTO	C	T	0.408101	-0.0445841	0.00343579	1.73419e-38	0.0258691	0.0226883	0.254205
Age at menarche*	rs141344917	5q22.1	NREP	A	G	0.0567246	-0.0430698	0.00695287	5.85842e-10	0.00700452	0.0499296	0.888433
Age at menarche*	rs56396872	9q31.3		A	G	0.0683795	-0.0418417	0.00672435	4.90654e-10	0.00777082	0.0461017	0.866144
Age at menarche*	rs62376854	5q22.1	CAMK4	G	A	0.0570957	-0.0408519	0.00719465	1.36417e-08	-0.00777169	0.0522085	0.881665
Age at menarche*	rs509325	1q25.2	SEC16B	G	T	0.201381	-0.0383338	0.00415132	2.63148e-20	0.0025947	0.0275645	0.925004
Age at menarche*	rs1172955	10q24.1		A	T	0.707398	-0.0362949	0.0037232	1.90081e-22	0.0199427	0.0254461	0.433204
Age at menarche*	rs6712986	2p23.3	ADCY3	C	T	0.116936	-0.033686	0.00515021	6.13922e-11	0.0542784	0.0346586	0.117328
Age at menarche*	rs73449690	15q11.2		G	A	0.101486	-0.032963	0.00546464	1.62214e-09	-0.0109726	0.0366513	0.764652
Age at menarche*	rs9361178	6q14.1		G	C	0.211296	-0.0327207	0.004183	5.21549e-15	-0.00417993	0.0277916	0.880447
Age at menarche*	rs2245213	1p36.21	PRDM2	C	A	0.841336	-0.032706	0.00464818	1.98135e-12	0.0239791	0.0311458	0.44136
Age at menarche*	rs4664602	2q23.3	PRPF40A	T	C	0.825171	-0.0318535	0.00446482	9.7642e-13	0.0263854	0.0302791	0.383532
Age at menarche*	rs2576733	2q12.1		C	T	0.569534	-0.031674	0.00341158	1.64633e-20	0.0707155	0.0309652	0.0223887
Age at menarche*	rs3743266	15q22.2	RORA	C	T	0.329803	-0.0303163	0.00357564	2.29742e-17	0.0345722	0.0241789	0.152761
Age at menarche*	rs17035289	4q24		C	T	0.160747	-0.0299506	0.0046137	8.51254e-11	-0.098649	0.0307413	0.00133194
Age at menarche*	rs7623273	3p12.1		C	T	0.379957	-0.0293245	0.00347211	3.04432e-17	0.0190849	0.0248616	0.442697
Age at menarche*	rs7155448	14q23.1	C14orf39	C	T	0.702239	-0.0292557	0.00366959	1.56462e-15	-0.00361507	0.0334148	0.913847
Age at menarche*	rs7853970	9q21.32		C	T	0.524344	-0.0291199	0.00337798	6.71892e-18	-0.0156701	0.0226159	0.488386
Age at menarche*	rs1362376	16q12.1		C	T	0.194861	-0.0290071	0.00428175	1.25149e-11	0.0270904	0.0284854	0.341591
Age at menarche*	rs35005436	7q11.23	GTF2I	C	T	0.160368	-0.0289619	0.00460693	3.25243e-10	0.0184774	0.0324689	0.569303
Age at menarche*	rs10832013	11p15.2		T	G	0.693202	-0.028894	0.00366389	3.1351e-15	-0.0338298	0.0243051	0.163959
Age at menarche*	rs7585666	2q33.1		T	C	0.347538	-0.028816	0.00354171	4.10507e-16	-0.0426969	0.0238944	0.0739536
Age at menarche*	rs4818008	21q22.2	BRWD1	A	T	0.362348	-0.0286415	0.00352142	4.19589e-16	-0.0138368	0.0234542	0.555225
Age at menarche*	rs6576457	15q11.2		A	G	0.313296	-0.0285505	0.0036557	5.75739e-15	0.0305667	0.0249445	0.220428
Age at menarche*	rs7128359	11p15.1		T	G	0.176731	-0.0285296	0.00442295	1.11878e-10	-0.0327356	0.0390103	0.401382
Age at menarche*	rs720884	6p12.1	BEND6	G	A	0.194542	-0.0284554	0.00445894	1.75618e-10	-0.0327091	0.0393802	0.406201
Age at menarche*	rs10503247	8p23.2	CSMD1	C	G	0.118055	-0.0280991	0.00511733	4.00326e-08	0.0418596	0.0452827	0.355275
Age at menarche*	rs12607903	18p11.31	DLGAP1	T	C	0.715866	-0.028067	0.0037592	8.29167e-14	0.00109648	0.025127	0.965193
Age at menarche*	rs9398808	6q22.32		T	G	0.45544	-0.028029	0.00338438	1.221e-16	-0.0363186	0.0225134	0.106702
Age at menarche*	rs112373032	8q11.23		A	G	0.152044	-0.0267202	0.00467498	1.09498e-08	-0.0296878	0.0307285	0.333978
Age at menarche*	rs657145	9q21.13		G	T	0.734628	-0.0264219	0.00382807	5.13887e-12	-0.0185358	0.0254307	0.466077
Age at menarche*	rs4740511	9p23		C	G	0.257376	-0.0255862	0.0038949	5.0731e-11	-0.00383352	0.0258199	0.881971
Age at menarche*	rs913588	9p24.1	KDM4C	A	G	0.502681	-0.0253884	0.00337306	5.22425e-14	0.0180889	0.0223539	0.418396
Age at menarche*	rs752278	15q25.3		A	G	0.42609	-0.0252995	0.00341345	1.25244e-13	-0.0447144	0.0231048	0.0529551
Age at menarche*	rs4660257	1p34.1	KDM4A	C	T	0.297911	-0.0250894	0.00368264	9.59541e-12	-0.0161143	0.0245464	0.511513
Age at menarche*	rs3101336	1p31.1		C	T	0.61461	-0.0250776	0.00343954	3.09066e-13	-0.0472064	0.0235227	0.0447663
Age at menarche*	rs4735766	8q21.11		T	G	0.2794	-0.0246782	0.00373149	3.76414e-11	-0.0483573	0.0263869	0.0668584
Age at menarche*	rs35536355	6q16.3		T	C	0.222125	-0.0244492	0.00403303	1.34521e-09	0.010071	0.0268232	0.70732
Age at menarche*	rs17817628	17q22	STXBP4	G	A	0.294052	-0.0244488	0.00372389	5.20416e-11	-0.0257286	0.0255493	0.313925
Age at menarche*	rs561821	15q15.1		T	C	0.365729	-0.0243297	0.00347638	2.59539e-12	0.00232015	0.0240986	0.9233
Age at menarche*	rs13130484	4p12		T	C	0.429014	-0.0241752	0.00340077	1.17543e-12	0.0156929	0.0227354	0.490042
Age at menarche*	rs12360772	11p15.5	LSP1	A	G	0.192306	-0.024066	0.00431218	2.39583e-08	0.0523538	0.0322947	0.104991
Age at menarche*	rs6014657	20q13.2		A	C	0.226956	-0.02404	0.00405993	3.19982e-09	-0.00844969	0.0275597	0.759151
Age at menarche*	rs10797119	9q22.2		C	T	0.54128	-0.0234742	0.00338004	3.79884e-12	-0.0346573	0.0226483	0.125957
Age at menarche*	rs10948839	6p12.1		G	T	0.319373	-0.0234701	0.00361793	8.77028e-11	0.0134938	0.0240272	0.574386
Age at menarche*	rs9377214	6q16.3	ASCC3	A	G	0.492851	-0.0234501	0.00337092	3.49849e-12	-0.00533382	0.0229961	0.816581
Age at menarche*	rs13253935	8p23.2	CSMD1	T	C	0.372504	-0.0233518	0.00347947	1.93466e-11	0.0421123	0.0306152	0.168966
Age at menarche*	rs9549099	13q14.11		C	T	0.264802	-0.0228956	0.00382283	2.11295e-09	-0.0573865	0.0259193	0.0268255
Age at menarche*	rs72607160	9q31.3	CTNNAL1	T	C	0.297183	-0.0226559	0.00371236	1.04403e-09	-0.0418735	0.0251961	0.0965314
Age at menarche*	rs7538038	1q32.1	KISS1	G	A	0.241966	-0.0226015	0.00391321	7.67586e-09	-0.0246112	0.0263124	0.34961
Age at menarche*	rs2764261	6q21	FOXO3	G	A	0.624085	-0.0224365	0.00348504	1.21432e-10	0.0013522	0.0237909	0.954675
Age at menarche*	rs11097414	4q22.3	HPGDS	T	A	0.6167	-0.022191	0.00346297	1.4771e-10	0.0310083	0.0229748	0.177122
Age at menarche*	rs9349203	6p21.1	BYSL	A	G	0.554608	-0.0217278	0.00338715	1.41392e-10	-0.0185111	0.0233031	0.426985
Age at menarche*	rs3810291	19q13.32	ZC3H4	A	G	0.683233	-0.0214397	0.00360535	2.74209e-09	-0.0341423	0.025821	0.186078
Age at menarche*	rs9831967	3p21.31	SEMA3F	T	C	0.553234	-0.021267	0.00338522	3.34402e-10	0.00253088	0.0229159	0.912059
Age at menarche*	rs59360790	11p11.2		C	T	0.40608	-0.0212145	0.00343453	6.55398e-10	-0.0343673	0.0229283	0.133899
Age at menarche*	rs6451675	5p12	ZNF131	G	C	0.693207	-0.0208727	0.00364159	9.95526e-09	-0.0352553	0.0257549	0.171038
Age at menarche*	rs771917	9p24.3		G	C	0.631147	-0.0208611	0.00348168	2.0809e-09	0.0113614	0.0237974	0.633062
Age at menarche*	rs247523	5q22.1		C	G	0.272217	-0.0206129	0.00376173	4.2677e-08	0.0201845	0.0251112	0.421511
Age at menarche*	rs8007087	14q32.12	UNC79	T	C	0.686805	-0.0203766	0.003638	2.1337e-08	0.00367817	0.0247973	0.882083
Age at menarche*	rs12716975	16p11.2		T	C	0.552363	-0.0202296	0.00338909	2.39143e-09	0.0367169	0.0237857	0.122671
Age at menarche*	rs1553002	6q25.1		T	A	0.417485	-0.0201035	0.003453	5.82235e-09	-0.0189711	0.0236401	0.422265
Age at menarche*	rs4299384	2q22.1		G	T	0.712641	-0.0200179	0.00365989	4.51762e-08	0.0275836	0.024452	0.25929
Age at menarche*	rs9849338	3q26.31		A	C	0.356376	-0.0198797	0.00350352	1.39571e-08	0.00647779	0.0235405	0.783181
Age at menarche*	rs1887771	9q21.31		C	T	0.356108	-0.0197871	0.003531	2.09959e-08	-0.00823374	0.0236316	0.727524
Age at menarche*	rs8180892	8p23.2	CSMD1	T	C	0.637824	-0.019501	0.00350657	2.68189e-08	0.0628434	0.0321459	0.0505897
Age at menarche*	rs2582924	6q24.3	STXBP5	A	G	0.476884	-0.0194802	0.00337541	7.88234e-09	-0.00412004	0.0225032	0.85473
Age at menarche*	rs1167827	7q11.23	HIP1	G	A	0.570122	-0.019053	0.00339927	2.0854e-08	-0.0202164	0.0227699	0.374618
Age at menarche*	rs12891481	14q24.3		T	C	0.480765	-0.0188624	0.00337208	2.22577e-08	-0.0189435	0.0227365	0.404746
Age at menarche*	rs2798224	4p16.3	MSANTD1	A	G	0.562079	0.0187619	0.00340506	3.59348e-08	-0.0356751	0.0231233	0.122875
Age at menarche*	rs10874340	1p31.1		T	G	0.49002	0.0188147	0.00337113	2.39315e-08	-0.0242389	0.0233038	0.29828
Age at menarche*	rs1984870	3p24.2		T	G	0.475379	0.0190858	0.0033795	1.63029e-08	-0.000299437	0.0235327	0.989848
Age at menarche*	rs1899689	7q31.32	CADPS2	T	C	0.399176	0.0191082	0.00345962	3.33399e-08	0.0476405	0.0230054	0.0383734
Age at menarche*	rs7955427	12p12.1		C	T	0.377198	0.0193026	0.00347656	2.82479e-08	-0.0034154	0.0233508	0.883712
Age at menarche*	rs17414086	6q14.1	SENP6	T	C	0.36748	0.0193069	0.00348297	2.97341e-08	-0.0194436	0.0239162	0.416225
Age at menarche*	rs3828002	20p11.23	SLC24A3	A	G	0.554199	0.0193242	0.00338663	1.15832e-08	0.0173652	0.0227508	0.445298
Age at menarche*	rs11123597	2p25.2		A	G	0.360075	0.0194763	0.00349753	2.57199e-08	0.0126411	0.0242074	0.601532
Age at menarche*	rs6747911	2q22.2	LRP1B	T	G	0.543067	0.0196421	0.0033816	6.31341e-09	-0.0179875	0.0226035	0.426158
Age at menarche*	rs4915189	1q32.1		A	C	0.418539	0.0197697	0.00342631	7.94143e-09	0.0432004	0.0226435	0.056411
Age at menarche*	rs7639267	3p21.1	NT5DC2;SMIM4	T	G	0.55759	0.0202198	0.00339351	2.55276e-09	0.0116883	0.0228226	0.608553
Age at menarche*	rs2243873	6p21.33	EHMT2	A	C	0.556683	0.0203546	0.00338185	1.76043e-09	-0.0287044	0.023175	0.215495
Age at menarche*	rs5742915	15q24.1	PML	C	T	0.46017	0.0209775	0.00338047	5.46434e-10	-0.013457	0.0244259	0.581679
Age at menarche*	rs1543633	1p34.3		G	C	0.305841	0.0211213	0.00368783	1.022e-08	0.0127221	0.0250574	0.611652
Age at menarche*	rs10090153	8q21.11		G	A	0.608471	0.021312	0.00344262	6.00584e-10	-0.0236514	0.0226466	0.296314
Age at menarche*	rs11215403	11q23.3	CADM1	A	G	0.236161	0.0214045	0.00392205	4.83646e-08	-0.0156627	0.0267646	0.558411
Age at menarche*	rs9594366	13q14.11		T	C	0.356872	0.0214204	0.00352582	1.24028e-09	-0.0305586	0.0235539	0.194497
Age at menarche*	rs56283944	7q36.3	PTPRN2	A	G	0.331204	0.0215074	0.00356066	1.54133e-09	-0.0131697	0.0243696	0.588912
Age at menarche*	rs61992671	14q32.31		G	A	0.484966	0.0215937	0.00337066	1.49389e-10	0.0324773	0.0327294	0.321052
Age at menarche*	rs3849531	3q21.3	EEFSEC	T	A	0.272722	0.0216966	0.00380554	1.1908e-08	0.00160553	0.0252192	0.949239
Age at menarche*	rs10794201	10q26.13	CTBP2	T	C	0.301254	0.0217278	0.00364621	2.54261e-09	0.00936163	0.0252075	0.710352
Age at menarche*	rs349356	8q13.3	KCNB2	T	G	0.711981	0.0218488	0.0036911	3.23923e-09	-0.0107748	0.0253106	0.670324
Age at menarche*	rs7520742	1p31.3	LEPR	A	G	0.426646	0.021997	0.00341158	1.13824e-10	-0.0384486	0.0233703	0.0999308
Age at menarche*	rs61417237	6q14.2	SNAP91	A	G	0.334053	0.0220174	0.00357971	7.73632e-10	-0.000731529	0.0242085	0.975893
Age at menarche*	rs10063744	5q15		G	C	0.28883	0.0222708	0.00373341	2.44696e-09	-0.0299337	0.02478	0.227054
Age at menarche*	rs4755720	11p11.2	HSD17B12	T	C	0.610357	0.022319	0.00345243	1.01741e-10	-0.00836349	0.0229344	0.715358
Age at menarche*	rs852033	20p12.1		C	A	0.752602	0.0223315	0.00391455	1.16695e-08	-0.0115319	0.0261546	0.659277
Age at menarche*	rs2087876	4p15.1		A	T	0.716888	0.022656	0.00374363	1.43436e-09	0.0231229	0.0249072	0.35322
Age at menarche*	rs35917007	19p13.3		G	A	0.532748	0.0227363	0.00337855	1.7062e-11	-0.0667617	0.0254371	0.00867557
Age at menarche*	rs2907557	10q25.3	ATRNL1	G	A	0.204107	0.0228339	0.00413174	3.27258e-08	-0.0036088	0.0284283	0.898985
Age at menarche*	rs10794786	10p15.3	ADARB2	G	T	0.45554	0.0230573	0.0033758	8.50929e-12	0.0123915	0.0333493	0.710214
Age at menarche*	rs4837582	9q33.1		T	C	0.227019	0.0230962	0.0039854	6.83464e-09	0.00159573	0.0269131	0.95272
Age at menarche*	rs56218501	20q13.12	SULF2	T	C	0.230774	0.0232061	0.00412062	1.78714e-08	0.00821855	0.0412898	0.842227
Age at menarche*	rs2300922	3q27.2	TRA2B	T	C	0.420578	0.0233299	0.00340746	7.58231e-12	0.00947835	0.0229177	0.67918
Age at menarche*	rs6027163	20q11.23		A	G	0.239025	0.0233683	0.00394837	3.25544e-09	-0.0354277	0.0263132	0.178179
Age at menarche*	rs34726119	8q11.23		T	C	0.224479	0.023425	0.00406077	8.00696e-09	0.00971182	0.0271366	0.720429
Age at menarche*	rs12550650	8p23.2	CSMD1	T	C	0.449992	0.0236714	0.00338708	2.78327e-12	0.0150897	0.029288	0.6064
Age at menarche*	rs2297605	9q33.3	NR5A1	A	G	0.457463	0.0239466	0.00338143	1.42823e-12	-0.00609402	0.0234482	0.794946
Age at menarche*	rs1336794	1p21.1	OLFM3	A	C	0.227531	0.0240596	0.0039913	1.66335e-09	0.0431953	0.0274828	0.116015
Age at menarche*	rs34811474	4p15.2	ANAPC4	A	G	0.231974	0.0241528	0.00399329	1.46624e-09	-0.0551798	0.0535055	0.302403
Age at menarche*	rs8028313	15q23	MAP2K5	G	C	0.217285	0.0244896	0.00404928	1.47038e-09	-0.0854068	0.0274121	0.00183531
Age at menarche*	rs3136247	2p16.3	MSH6	G	A	0.189689	0.0253747	0.00426954	2.80053e-09	-0.0123795	0.029163	0.671206
Age at menarche*	rs16917237	11p14.1	BDNF	T	G	0.213912	0.0276326	0.00418685	4.12781e-11	-0.0680278	0.0274416	0.013175
Age at menarche*	rs2894889	6q16.2		T	A	0.347463	0.0282067	0.00353678	1.52983e-15	-0.0533295	0.0235204	0.0233672
Age at menarche*	rs7113874	11p15.4	TRIM66	T	C	0.348215	0.0282503	0.00354998	1.76058e-15	0.00516861	0.0236842	0.827249
Age at menarche*	rs7942122	11q24.1	CRTAM	C	T	0.151789	0.0287149	0.00475225	1.5215e-09	0.0157384	0.031751	0.620118
Age at menarche*	rs17006627	2p15	C2orf74;KIAA1841	C	G	0.219658	0.0294876	0.00421155	2.5394e-12	0.019872	0.0267407	0.457399
Age at menarche*	rs114285994	16p12.3		A	G	0.145865	0.030817	0.00487889	2.68352e-10	0.0167851	0.0319334	0.599146
Age at menarche*	rs7433864	3q13.32	LSAMP	A	C	0.50046	0.0309907	0.00337024	3.77606e-20	-0.0146503	0.022951	0.523259
Age at menarche*	rs62342064	4q24		T	C	0.143699	0.0313568	0.00482055	7.79874e-11	0.0551088	0.0547515	0.314163
Age at menarche*	rs1981405	11q14.1	GAB2	T	C	0.130023	0.0321314	0.0052055	6.73268e-10	0.0162472	0.0341408	0.634154
Age at menarche*	rs193536	16p13.12		T	C	0.331361	0.0326836	0.00361062	1.41674e-19	0.0196733	0.0262716	0.453952
Age at menarche*	rs730554	19p13.2		A	G	0.671823	0.0330832	0.00360039	4.01388e-20	0.0591488	0.0244325	0.0154819
Age at menarche*	rs12151356	19q13.12		C	T	0.135184	0.0332407	0.00488379	1.00441e-11	0.00690579	0.0367013	0.85075
Age at menarche*	rs12647210	4q24	TACR3	T	G	0.154219	0.033719	0.00470982	8.14083e-13	0.00978404	0.0313795	0.755195
Age at menarche*	rs2917677	16q22.1	NQO1	T	C	0.418307	0.0342038	0.00342489	1.76571e-23	-0.0254904	0.0232547	0.273017
Age at menarche*	rs947992	11q22.1	TRPC6	A	T	0.74437	0.034268	0.00387751	9.86268e-19	-0.00836172	0.026281	0.750359
Age at menarche*	rs7300571	12q13.11		T	C	0.108162	0.0343089	0.00541954	2.44797e-10	0.0311306	0.0360208	0.387455
Age at menarche*	rs2668767	18q21.1		C	T	0.575526	0.0347135	0.003404	2.05891e-24	-0.00355458	0.0227157	0.875654
Age at menarche*	rs4141153	7p14.1		G	A	0.199775	0.0350118	0.0042471	1.68119e-16	0.00941157	0.0282043	0.738611
Age at menarche*	rs62520182	8q24.3	KCNK9	T	C	0.138639	0.0358246	0.00471828	3.14751e-14	0.0312406	0.0351297	0.373846
Age at menarche*	rs7553348	1p31.1	FPGT-TNNI3K;TNNI3K	A	G	0.570663	0.036704	0.00339628	3.24879e-27	-0.0247967	0.0225397	0.271273
Age at menarche*	rs62180179	2q33.1		C	A	0.316553	0.0369103	0.00364311	4.06519e-24	0.0795758	0.0249065	0.00139838
Age at menarche*	rs79447298	2q34	PTH2R	G	A	0.107253	0.0373932	0.00539982	4.37818e-12	-0.000781376	0.0366772	0.983003
Age at menarche*	rs9635759	17q21.33		A	G	0.296367	0.0395027	0.00366926	5.0872e-27	0.0650034	0.0337301	0.0539597
Age at menarche*	rs11605693	11q24.1		C	T	0.560279	0.0406359	0.0033895	4.19044e-33	0.00272659	0.0226453	0.904163
Age at menarche*	rs6719883	2p25.3		G	T	0.167053	0.0408708	0.00446999	6.11463e-20	-0.0368848	0.0309792	0.233799
Age at menarche*	rs78928932	6q23.3	PDE7B	C	T	0.0797839	0.0408826	0.00640945	1.79298e-10	0.00546849	0.0456466	0.904641
Age at menarche*	rs142058842	2q24.1		G	C	0.16861	0.0457382	0.0045231	4.95494e-24	-0.0294399	0.0307099	0.337737
Age at menarche*	rs11893331	2p16.1	CCDC85A	G	A	0.173413	0.0470624	0.00450221	1.44216e-25	0.0203552	0.029969	0.497007
Age at menarche*	rs62379978	5q31.1	JADE2	G	T	0.160458	0.0472169	0.00472158	1.54278e-23	0.012612	0.0314681	0.688578
Age at menarche*	rs7652234	3p24.2	THRB	G	C	0.0448256	0.0491925	0.00855692	9.0001e-09	0.00960584	0.05951	0.871766
Age at menarche*	rs59072247	2p13.1		T	C	0.0287861	0.0632303	0.0100418	3.04785e-10	0.0984222	0.0692258	0.155097
Age at menarche*	rs7852169	9q31.3	PTGR1;ZNF483	G	C	0.0834177	0.0659559	0.00611759	4.29894e-27	-0.0497766	0.0418862	0.234685
Age at menarche*	rs62106258	2p25.3		C	T	0.0459561	0.0772385	0.0078463	7.37971e-23	-0.212284	0.142794	0.137109
Age at menarche*	rs146370649	3p21.2	VPRBP	G	C	0.0244681	0.0782301	0.0110846	1.70094e-12	0.0525324	0.0833083	0.528317
Age at menarche*	rs116646027	4q24	TACR3	C	T	0.0124892	0.13102	0.0152685	9.47275e-18	-0.368352	0.508384	0.468725
Alcohol consumption	rs1260326	2p23.3	GCKR	T	C	0.391532	-0.0402764	0.0044034	1e-21	-0.0280444	0.012569	0.0256656
Alcohol consumption	rs11940694	4p14	KLB	A	G	0.384205	-0.038839	0.00440352	8e-19	-0.0259902	0.0127422	0.0413807
Alcohol consumption	rs9841829	3p12.1	CADM2	G	T	0.221747	0.0316829	0.00510465	3e-10	-0.0147894	0.0146449	0.31256
Basal metabolic rate	rs33966734	6p21.1	CCND3	A	C	0.010128	-0.110103	0.0107272	1.03298e-24	0.0145707	0.0813183	0.857795
Basal metabolic rate	rs62106258	2p25.3		C	T	0.0409234	-0.0905966	0.00571835	1.64464e-56	-0.0243765	0.046078	0.596787
Basal metabolic rate	rs143840904	11p15.4	KCNQ1	T	C	0.0189145	-0.0723424	0.00893657	5.74057e-16	-0.117785	0.0933981	0.20727
Basal metabolic rate	rs78414776	9q22.32		T	C	0.0109926	-0.071351	0.0114846	5.2121e-10	-0.033539	0.0699523	0.631615
Basal metabolic rate	rs11873305	18q21.32		C	A	0.0365805	-0.0685885	0.00633338	2.51656e-27	0.0153827	0.0322855	0.633746
Basal metabolic rate	rs56238630	15q26.1	ACAN	C	T	0.0271805	-0.0672555	0.00736437	6.72691e-20	-0.0139926	0.0389701	0.71955
Basal metabolic rate	rs146815522	4q31.21		T	G	0.0147147	-0.0626553	0.00937987	2.39705e-11	-0.0552375	0.0562345	0.325966
Basal metabolic rate	rs79723785	19q13.42	BRSK1	C	T	0.0173937	-0.0609207	0.0098001	5.09526e-10	-0.053167	0.064429	0.409257
Basal metabolic rate	rs62621197	19p13.2	ADAMTS10	T	C	0.0184561	-0.0587593	0.00660066	5.50982e-19	-0.154028	0.190249	0.418163
Basal metabolic rate	rs76929617	12q24.31		G	A	0.0303729	-0.0565469	0.00635586	5.7743e-19	-0.0054789	0.0378472	0.884898
Basal metabolic rate	rs72713946	14q32.2	WDR25	A	G	0.0130647	-0.0547321	0.00982854	2.56853e-08	-0.0808575	0.0954361	0.39686
Basal metabolic rate	rs11545482	2p13.3	PCBP1	T	C	0.0138464	-0.0530599	0.00859865	6.80535e-10	-0.101227	0.0839084	0.227662
Basal metabolic rate	rs72656010	8q12.1	PLAG1	C	T	0.133678	-0.0526855	0.00364184	2.0331e-47	-0.00536293	0.0181785	0.767982
Basal metabolic rate	rs7952436	11q13.2	KDM2A	T	C	0.0760665	-0.0512402	0.00444709	1.0341e-30	0.0362406	0.0263184	0.168509
Basal metabolic rate	rs1080312	16q12.2	FTO	A	G	0.0257012	-0.0502015	0.00777503	1.07114e-10	-0.0127159	0.0396121	0.748202
Basal metabolic rate	rs139868653	4q24		T	C	0.0199907	-0.048993	0.00812101	1.61253e-09	0.152744	0.0543098	0.00491645
Basal metabolic rate	rs1187115	6p21.31		A	C	0.83527	-0.0485543	0.00327018	7.4823e-50	0.00492569	0.0171363	0.773774
Basal metabolic rate	rs115070315	2q31.1	SLC25A12	C	T	0.015543	-0.0474955	0.00862221	3.62152e-08	-0.0773789	0.0560748	0.167611
Basal metabolic rate	rs147110934	19q13.42	ZNF628	T	G	0.020801	-0.0468144	0.00800958	5.0762e-09	-0.0336012	0.0456439	0.461634
Basal metabolic rate	rs3118915	13q14.3	DLEU1	T	C	0.219895	-0.0466883	0.00298387	3.65033e-55	-0.00805663	0.0148716	0.587995
Basal metabolic rate	rs1472852	4p15.31	LCORL	A	C	0.148259	-0.0461796	0.00338147	1.89214e-42	0.0205731	0.0170016	0.226253
Basal metabolic rate	rs74796687	2q36.3		C	T	0.0179662	-0.0461666	0.0079641	6.76383e-09	-0.0376332	0.105033	0.720121
Basal metabolic rate	rs112069922	4p16.3		T	C	0.0474062	-0.0459652	0.0056794	5.8243e-16	0.0510106	0.0300525	0.089624
Basal metabolic rate	rs74494415	18q23	GALR1	T	C	0.0456929	-0.0455935	0.00625525	3.13313e-13	0.0151282	0.0307408	0.622633
Basal metabolic rate	rs147233090	15q15.3		T	C	0.021931	-0.044741	0.00797288	2.00566e-08	0.0578636	0.0418309	0.166581
Basal metabolic rate	rs4556959	2q33.3		G	A	0.959153	-0.0441663	0.00629302	2.2504e-12	-0.0764941	0.0305497	0.0122823
Basal metabolic rate	rs7740107	6q23.1	L3MBTL3	A	T	0.739947	-0.043828	0.00278424	8.23611e-56	0.0417375	0.013967	0.00280538
Basal metabolic rate	rs113386058	2p24.1	WDR35	T	A	0.0278207	-0.0421128	0.00726566	6.79238e-09	-0.0291324	0.0377423	0.440187
Basal metabolic rate	rs35679149	6p21.1	MAD2L1BP	G	A	0.0750615	-0.0416318	0.00760519	4.3998e-08	-0.00628477	0.0303417	0.835906
Basal metabolic rate	rs1351394	12q14.3	HMGA2	C	T	0.50266	-0.0408363	0.0024564	4.91049e-62	0.0110981	0.0121721	0.361891
Basal metabolic rate	rs3730071	12q13.12	ADCY6	A	C	0.0253032	-0.039608	0.00716505	3.24263e-08	0.0172339	0.040467	0.670198
Basal metabolic rate	rs3218808	6p21.33	GTF2H4	T	C	0.0332851	-0.0395012	0.0065784	1.91911e-09	-0.029671	0.0418498	0.478332
Basal metabolic rate	rs116072427	2p22.3	LTBP1	C	G	0.0693373	-0.0390181	0.00477791	3.18977e-16	0.0156417	0.0242783	0.519401
Basal metabolic rate	rs150260898	20q11.23	C20orf24;TGIF2-C20orf24	G	A	0.0624293	-0.038948	0.0046916	1.03062e-16	-0.0297267	0.025047	0.235293
Basal metabolic rate	rs817300	9q22.32		A	G	0.0767074	-0.0388765	0.00466005	7.30206e-17	-0.0117883	0.0238222	0.620711
Basal metabolic rate	rs62396185	6p22.2		C	G	0.28529	-0.0380408	0.00281246	1.12913e-41	-0.0114786	0.0138384	0.406838
Basal metabolic rate	rs61729527	8q21.11	ZFHX4	T	C	0.0525205	-0.0380008	0.00557536	9.38629e-12	0.0180982	0.0302214	0.549272
Basal metabolic rate	rs11060406	12q24.31	HIP1R	T	C	0.0430404	-0.0379825	0.00645501	4.0043e-09	0.014828	0.039042	0.704096
Basal metabolic rate	rs71385734	16p13.3	PKD1	G	T	0.173502	-0.0376592	0.00327399	1.29847e-30	0.0101212	0.0180688	0.575379
Basal metabolic rate	rs142611765	3q27.2		A	G	0.0384635	-0.0375277	0.00627711	2.25424e-09	0.019364	0.0453634	0.669477
Basal metabolic rate	rs41311445	22q13.2	NHP2L1	C	A	0.101302	-0.0373668	0.00415285	2.31345e-19	0.0193088	0.0210657	0.359354
Basal metabolic rate	rs41544614	6p21.33	HLA-C	G	C	0.0351719	-0.037175	0.0067707	4.00959e-08	-0.047554	0.04378	0.277389
Basal metabolic rate	rs7033487	9q33.1	PAPPA	C	T	0.204384	-0.0366154	0.00307427	1.06224e-32	-0.0101258	0.0152156	0.505738
Basal metabolic rate	rs62070645	17q11.2	ATAD5	A	C	0.273069	-0.0364452	0.00276997	1.58174e-39	-0.0337203	0.0137543	0.0142212
Basal metabolic rate	rs76520574	16q24.2		T	C	0.0410155	-0.0357865	0.00621831	8.67077e-09	-0.108839	0.045715	0.0172744
Basal metabolic rate	rs62395828	6p21.33		G	A	0.0451478	-0.0356853	0.00586455	1.16691e-09	0.00276619	0.0306679	0.92813
Basal metabolic rate	rs2533879	7p22.2	GNA12	A	G	0.304015	-0.0354538	0.00267763	5.22278e-40	-0.0383922	0.0133591	0.00405501
Basal metabolic rate	rs7129320	11q13.2		A	G	0.151803	-0.0350027	0.00328404	1.60827e-26	0.0336061	0.0167618	0.0449716
Basal metabolic rate	rs4240326	4q31.21		G	A	0.548151	-0.0341774	0.00246848	1.39164e-43	0.00660851	0.0122383	0.589207
Basal metabolic rate	rs62466110	7q21.2		C	T	0.134981	-0.0339122	0.0049437	6.91245e-12	-0.098715	0.068299	0.148364
Basal metabolic rate	rs72885917	2q31.1		C	A	0.238117	-0.033532	0.00283254	2.51547e-32	-0.0022774	0.0143009	0.873473
Basal metabolic rate	rs1573891	15q26.3		C	G	0.142636	-0.0334064	0.00338126	5.12744e-23	0.0243953	0.0196197	0.213719
Basal metabolic rate	rs10483727	14q23.1		C	T	0.628673	-0.0330799	0.00252159	2.63381e-39	-0.00376962	0.0127502	0.767496
Basal metabolic rate	rs726547	15q21.2	CYP19A1	A	G	0.0506448	-0.0329292	0.00592767	2.7758e-08	0.00334013	0.0284098	0.906409
Basal metabolic rate	rs76364830	8p22	DLC1	A	G	0.0632643	-0.0328086	0.00506508	9.34317e-11	-0.0448341	0.0288592	0.120292
Basal metabolic rate	rs11242111	5q31.1	C5orf56	G	A	0.950358	-0.0324336	0.00563527	8.64748e-09	-0.0457664	0.0278615	0.100457
Basal metabolic rate	rs34879158	20q11.22	PXMP4	C	A	0.258984	-0.0324023	0.00279314	4.14382e-31	-0.00474905	0.0138922	0.732463
Basal metabolic rate	rs78812993	12q23.2		C	G	0.0557216	-0.0319742	0.00552063	6.9711e-09	-0.0394881	0.0281822	0.161162
Basal metabolic rate	rs3754863	2p23.3		A	G	0.0467317	-0.0319573	0.00578985	3.40176e-08	0.0221577	0.0298998	0.458653
Basal metabolic rate	rs11678716	2p22.3	LTBP1	C	G	0.0615756	-0.0313956	0.00486919	1.13624e-10	0.050611	0.0250914	0.0436885
Basal metabolic rate	rs1582931	5q23.2		A	G	0.481283	-0.0312415	0.00246022	6.13728e-37	-0.0282773	0.0124997	0.0236831
Basal metabolic rate	rs2307111	5q13.3	POC5	C	T	0.396998	-0.030905	0.00251446	1.03103e-34	-0.0115165	0.0125155	0.35748
Basal metabolic rate	rs11546878	3q27.1	ECE2;EIF2B5	T	C	0.182681	-0.0308735	0.00323007	1.20663e-21	0.0487365	0.0160188	0.00234651
Basal metabolic rate	rs6096886	20q13.2		G	A	0.182633	-0.0306152	0.00313071	1.39536e-22	8.53298e-07	0.0158444	0.999957
Basal metabolic rate	rs2885697	1p34.2	SCMH1	T	G	0.66263	-0.029723	0.00260106	3.09641e-30	-0.00375186	0.0128797	0.770822
Basal metabolic rate	rs34013557	7p12.3		T	C	0.0533498	-0.0292823	0.00508724	8.62e-09	-0.0296586	0.0269063	0.270336
Basal metabolic rate	rs2277339	12q13.3	HSD17B6;PRIM1	G	T	0.108489	-0.0292458	0.00403821	4.42245e-13	0.00771591	0.0196209	0.694135
Basal metabolic rate	rs35506085	11p15.5	IGF2;INS-IGF2	A	G	0.186761	-0.0288426	0.00318633	1.41187e-19	0.00140985	0.0165483	0.932105
Basal metabolic rate	rs59985551	2p16.1	EFEMP1	T	C	0.231049	-0.0287128	0.00294454	1.83602e-22	-0.0221251	0.0144897	0.126772
Basal metabolic rate	rs13226	16p13.3	MRPL28	C	T	0.083011	-0.0285652	0.0043859	7.37756e-11	-0.083523	0.02339	0.000355784
Basal metabolic rate	rs2277138	8q24.22	ZFAT	C	T	0.407107	-0.0283652	0.00251221	1.47234e-29	0.0269573	0.0124833	0.0308132
Basal metabolic rate	rs4233168	1q25.2	PAPPA2	T	A	0.922899	-0.0283089	0.00453021	4.13875e-10	0.00515937	0.0240763	0.830319
Basal metabolic rate	rs6570509	6q24.1	GPR126	T	G	0.289033	-0.0281751	0.00272197	4.17802e-25	0.0206954	0.0134974	0.125205
Basal metabolic rate	rs4073717	5q35.1	FGF18	T	G	0.20388	-0.0281654	0.00306493	3.96553e-20	0.0234934	0.0152354	0.123066
Basal metabolic rate	rs11609241	12p11.23	ITPR2	A	G	0.0678317	-0.0279612	0.00506729	3.43215e-08	-0.0269088	0.0248706	0.279273
Basal metabolic rate	rs62076130	17q21.32	MRPL10	A	G	0.0690109	-0.0279165	0.00481461	6.70606e-09	-0.0228174	0.0243522	0.348773
Basal metabolic rate	rs76513770	16q22.2		C	T	0.131724	-0.0274164	0.00366365	7.26236e-14	-0.0255024	0.0181616	0.160262
Basal metabolic rate	rs252758	5q14.1	AP3B1	A	T	0.239441	-0.0274086	0.00285379	7.72266e-22	-0.0087594	0.0142466	0.538659
Basal metabolic rate	rs12140153	1p31.3	INADL	T	G	0.0932297	-0.0273558	0.00415519	4.5999e-11	-0.00713316	0.0220061	0.745829
Basal metabolic rate	rs757558	17q24.1		T	G	0.137931	-0.027341	0.00339167	7.57674e-16	0.0111584	0.0273629	0.683425
Basal metabolic rate	rs34776209	7p15.3		T	C	0.237305	-0.0268986	0.00284318	3.07598e-21	0.0101028	0.0144772	0.485274
Basal metabolic rate	rs17178006	12q14.3	MSRB3	G	T	0.106499	-0.026505	0.00382285	4.11835e-12	0.0223213	0.0206654	0.280084
Basal metabolic rate	rs77336558	2q37.1	DIS3L2	T	C	0.105702	-0.026309	0.00391364	1.79094e-11	0.00888032	0.0196755	0.651745
Basal metabolic rate	rs73052033	3q27.2	DGKG	C	T	0.184155	-0.0262266	0.0031686	1.26794e-16	0.0289109	0.0157602	0.0665908
Basal metabolic rate	rs7442885	5q14.3		G	C	0.210838	-0.02599	0.00301522	6.74623e-18	0.00246701	0.0149138	0.868615
Basal metabolic rate	rs4870941	8q24.13		C	G	0.245836	-0.0259752	0.00288165	1.99766e-19	0.0143924	0.0143345	0.31536
Basal metabolic rate	rs6951489	7q11.23	UPK3B	G	A	0.748709	-0.0258161	0.00325084	2.00544e-15	0.00133696	0.0252622	0.957793
Basal metabolic rate	rs59066169	18q21.1	CTIF	T	C	0.0806314	-0.0258038	0.00455849	1.50979e-08	0.0156084	0.0234281	0.505266
Basal metabolic rate	rs74618856	6p21.33		C	T	0.531764	-0.0257238	0.00246544	1.75481e-25	-0.00908568	0.01315	0.489612
Basal metabolic rate	rs7815955	8q24.21		T	A	0.196431	-0.0256619	0.00305682	4.67828e-17	-0.000275832	0.0153726	0.985684
Basal metabolic rate	rs4447106	10q24.31		A	G	0.11594	-0.0254836	0.00388812	5.60237e-11	-0.0110887	0.0198995	0.577368
Basal metabolic rate	rs4282339	5q34	SLIT3	A	G	0.202298	-0.0254041	0.00303445	5.69252e-17	-0.00517755	0.0151386	0.732343
Basal metabolic rate	rs79883557	2p14	WDR92	T	C	0.0790916	-0.0253949	0.00450185	1.69215e-08	-0.014728	0.0226877	0.516233
Basal metabolic rate	rs2647268	4q24		G	A	0.383497	-0.0253348	0.00252064	9.17533e-24	0.0546507	0.0125137	1.25799e-05
Basal metabolic rate	rs73619441	20q13.33	DIDO1	G	T	0.140383	-0.0252684	0.00353237	8.48484e-13	-0.00237995	0.0178567	0.893972
Basal metabolic rate	rs1420023	12p13.1		G	C	0.108475	-0.0252271	0.00392491	1.29961e-10	-0.0246933	0.0207182	0.233314
Basal metabolic rate	rs77929895	13q14.2	PHF11	C	T	0.0960605	-0.0252005	0.00433076	5.92745e-09	-0.0417646	0.0211065	0.0478434
Basal metabolic rate	rs246435	5q23.3	ADAMTS19	G	A	0.919296	-0.0251466	0.00461269	4.99533e-08	-0.0108219	0.0228326	0.635524
Basal metabolic rate	rs2761844	13q14.3	DLEU1;DLEU7	T	G	0.0938389	-0.0250225	0.0042279	3.25351e-09	-0.0261566	0.0210756	0.214573
Basal metabolic rate	rs6124472	20q11.23	SAMHD1	A	G	0.157529	-0.0248408	0.00348269	9.86594e-13	0.0133845	0.0170867	0.433433
Basal metabolic rate	rs11217863	11q23.3	ARHGEF12	A	G	0.116713	-0.0247255	0.00383813	1.18018e-10	-0.0321299	0.0192938	0.0958532
Basal metabolic rate	rs55831773	17p13.1	ATP1B2	T	C	0.185311	-0.0246882	0.00308416	1.20011e-15	0.0123712	0.0162951	0.447734
Basal metabolic rate	rs36120387	12q13.13		T	C	0.100386	-0.0244094	0.00393246	5.40209e-10	0.00472106	0.0239871	0.843971
Basal metabolic rate	rs2157663	9q33.1		T	C	0.0907895	-0.0243968	0.004168	4.822e-09	-0.0210761	0.0211017	0.317898
Basal metabolic rate	rs35631456	17q23.3	STRADA	T	C	0.117548	-0.024349	0.00382791	2.00845e-10	-0.0403266	0.0190854	0.0346044
Basal metabolic rate	rs7230581	18q21.32		G	A	0.179296	-0.0243438	0.00330413	1.74029e-13	-0.0186137	0.016089	0.247303
Basal metabolic rate	rs72755233	15q26.3	ADAMTS17	A	G	0.118798	-0.024244	0.0038818	4.22769e-10	0.0425709	0.0559287	0.446559
Basal metabolic rate	rs12451657	17q24.3		T	C	0.116697	-0.0242279	0.00374878	1.02872e-10	0.0304499	0.0193228	0.115059
Basal metabolic rate	rs11594322	10p15.1	AKR1C1	C	A	0.140541	-0.0241378	0.00360762	2.22296e-11	-0.00716749	0.0177044	0.685594
Basal metabolic rate	rs2270894	3p25.3		G	C	0.210708	-0.0240692	0.00304236	2.55359e-15	-0.0167259	0.0167901	0.319165
Basal metabolic rate	rs12041740	1p36.22	MTOR	A	G	0.738982	-0.0240065	0.00281011	1.31419e-17	0.0194532	0.0140115	0.165025
Basal metabolic rate	rs11098675	4q28.1	NUDT6	G	A	0.806264	-0.023687	0.00312419	3.41592e-14	0.00588118	0.015436	0.703201
Basal metabolic rate	rs61765651	1p31.1		T	C	0.182209	-0.0234607	0.00311617	5.13799e-14	-0.0267807	0.0157498	0.0890588
Basal metabolic rate	rs12443906	16p13.3	PPL	T	C	0.720462	-0.023245	0.00274656	2.60925e-17	0.0133045	0.0137419	0.33296
Basal metabolic rate	rs7338963	13q14.2		G	A	0.185558	-0.0232266	0.00306783	3.71287e-14	0.00729008	0.0157527	0.64352
Basal metabolic rate	rs7077783	10p11.21	PARD3	T	C	0.142293	-0.0232124	0.00350015	3.32037e-11	0.00126059	0.0174562	0.942431
Basal metabolic rate	rs114278107	11p15.5		G	T	0.180752	-0.0230901	0.00316202	2.83427e-13	-0.040826	0.0160497	0.0109676
Basal metabolic rate	rs56277911	2p25.1		T	C	0.0961617	-0.0230708	0.00415439	2.80457e-08	-0.0127498	0.0222817	0.56718
Basal metabolic rate	rs11657325	17q21.31	HEXIM2	A	G	0.264667	-0.0230532	0.00282116	3.05555e-16	0.00464517	0.0145388	0.749346
Basal metabolic rate	rs10423928	19q13.32	GIPR	A	T	0.20625	-0.0229851	0.00310957	1.45264e-13	-0.00531258	0.0158743	0.737878
Basal metabolic rate	rs6779752	3p12.1	CADM2	A	G	0.650638	-0.0229263	0.00255948	3.34067e-19	0.00200079	0.0127262	0.875073
Basal metabolic rate	rs72756476	9q22.31		C	T	0.131907	-0.0228861	0.00352552	8.5085e-11	-0.031559	0.01826	0.0839311
Basal metabolic rate	rs757608	17q23.2		G	A	0.677342	-0.0228522	0.00261187	2.15542e-18	0.00350478	0.0129645	0.786902
Basal metabolic rate	rs11065979	12q24.12		T	C	0.434482	-0.0228047	0.00247608	3.28019e-20	-0.0743432	0.0124007	2.03353e-09
Basal metabolic rate	rs1864193	19p13.2	INSR	A	C	0.143951	-0.0227846	0.00353959	1.21947e-10	-0.0264299	0.0173854	0.128451
Basal metabolic rate	rs141403611	9q21.31		G	C	0.095034	-0.0224217	0.00403493	2.74853e-08	-0.0216594	0.0255703	0.396966
Basal metabolic rate	rs36000545	17q25.3	AATK	G	A	0.387169	-0.0224047	0.00251509	5.21442e-19	-0.00937699	0.0139463	0.50135
Basal metabolic rate	rs2332326	14q12	NFATC4	C	G	0.892053	-0.0220744	0.00394343	2.17324e-08	-0.0137868	0.0195933	0.481654
Basal metabolic rate	rs1476387	6q21	SMPD2	T	G	0.415574	-0.0218453	0.00249984	2.37001e-18	-0.00483895	0.0123962	0.696272
Basal metabolic rate	rs1296527	14q24.1	RAD51B	C	T	0.141998	-0.0217593	0.00351911	6.28901e-10	0.0315184	0.0174059	0.070174
Basal metabolic rate	rs116165844	20q13.33	SAMD10;ZNF512B	T	G	0.134414	-0.021734	0.00356683	1.10707e-09	-0.00128285	0.0187486	0.945448
Basal metabolic rate	rs10777860	12q23.1		A	G	0.525919	-0.0217154	0.00246074	1.10215e-18	-0.0106087	0.0122376	0.385998
Basal metabolic rate	rs12629746	3q26.31	FNDC3B	A	C	0.489783	-0.0216482	0.00245806	1.29089e-18	0.0249528	0.012313	0.0427086
Basal metabolic rate	rs2721938	8q23.3	TRPS1	T	C	0.618401	-0.0215659	0.00250762	7.99688e-18	-0.00310015	0.0126267	0.806051
Basal metabolic rate	rs3850625	1q32.1	CACNA1S	A	G	0.121115	-0.0215607	0.00379771	1.36958e-08	0.0166735	0.0196294	0.395651
Basal metabolic rate	rs1971955	12q24.31	WDR66	G	A	0.844492	-0.0215182	0.00349078	7.0884e-10	-0.0152596	0.0170765	0.371534
Basal metabolic rate	rs4128460	6q24.1		G	A	0.20672	-0.0214843	0.00302238	1.17633e-12	-0.0225322	0.0154074	0.143622
Basal metabolic rate	rs12072845	1q41	PTPN14	A	G	0.380173	-0.0214743	0.00251434	1.33929e-17	-0.0228474	0.0125902	0.0695708
Basal metabolic rate	rs10202845	2p21	COX7A2L	G	A	0.117365	-0.0214362	0.00388515	3.44162e-08	-0.0654862	0.019117	0.000613569
Basal metabolic rate	rs9379084	6p24.3	RREB1	A	G	0.11665	-0.0213606	0.00381963	2.24229e-08	-0.0581282	0.0205875	0.00475068
Basal metabolic rate	rs3931	2q31.1	NOSTRIN;SPC25	G	A	0.32833	-0.0211833	0.00262939	7.8845e-16	-0.0103378	0.0130803	0.429332
Basal metabolic rate	rs2069408	12q13.2	CDK2;PMEL	G	A	0.32921	-0.0211292	0.00259474	3.86623e-16	0.010379	0.012895	0.420887
Basal metabolic rate	rs13130148	4p16.3	DOK7	T	C	0.137776	-0.0211114	0.00353051	2.23804e-09	0.00496713	0.0188107	0.791735
Basal metabolic rate	rs6598540	15q26.3	IGF1R	G	A	0.270441	-0.021109	0.00274628	1.51762e-14	0.00711624	0.0137137	0.603819
Basal metabolic rate	rs4940940	18q21.32		A	G	0.193819	-0.0209183	0.0031308	2.36896e-11	-0.027731	0.0154335	0.0723655
Basal metabolic rate	rs11784242	8q24.12		G	A	0.240875	-0.0209121	0.0028401	1.80009e-13	0.00624695	0.0141685	0.659283
Basal metabolic rate	rs34949187	15q26.1	ACAN	A	G	0.176589	-0.0209045	0.00314626	3.05254e-11	0.013984	0.0177544	0.430908
Basal metabolic rate	rs6899155	5p13.2		C	T	0.448942	-0.0207191	0.0024716	5.18459e-17	0.0348283	0.0123321	0.00473983
Basal metabolic rate	rs3737251	1p35.1	S100PBP;YARS	C	G	0.174692	-0.0206656	0.00328851	3.30048e-10	0.0283826	0.0162249	0.0802352
Basal metabolic rate	rs508347	7p15.1	JAZF1	C	T	0.698493	-0.0206181	0.00268247	1.51914e-14	-0.00296698	0.0133434	0.824037
Basal metabolic rate	rs17761801	12p12.3	C12orf60;SMCO3	A	G	0.203672	-0.0206042	0.00305277	1.48748e-11	0.0136734	0.0151136	0.365619
Basal metabolic rate	rs6762851	3p14.3	FAM208A	C	T	0.366056	-0.0205141	0.00256583	1.29854e-15	0.0150778	0.0126632	0.23378
Basal metabolic rate	rs4239060	17p13.3	RTN4RL1	A	G	0.187983	-0.0204448	0.00316323	1.0262e-10	0.0158983	0.0163913	0.332082
Basal metabolic rate	rs10843139	12p11.22	CCDC91	G	T	0.282337	-0.0203145	0.00269443	4.72962e-14	-0.0263026	0.0134735	0.0509169
Basal metabolic rate	rs56311196	4p15.1		T	C	0.147735	-0.0202907	0.00355044	1.09797e-08	-0.0462283	0.0174421	0.00803987
Basal metabolic rate	rs2252720	20p11.23		T	C	0.6815	-0.0202849	0.00262082	9.97216e-15	-0.00543269	0.0131723	0.680023
Basal metabolic rate	rs4804090	19p13.2	INSR	T	C	0.403489	-0.0202659	0.00252119	9.1428e-16	-0.00470979	0.0124789	0.705862
Basal metabolic rate	rs72664840	14q13.2	KIAA0391	T	C	0.173004	-0.0202624	0.00321204	2.82531e-10	-0.0134746	0.0160207	0.400306
Basal metabolic rate	rs31210	5q31.1		A	G	0.257366	-0.0202568	0.00282848	7.98178e-13	0.0025598	0.013957	0.854479
Basal metabolic rate	rs7248205	19p13.2	ILF3	T	C	0.605492	-0.0201657	0.00250958	9.348e-16	0.0219087	0.0145691	0.132639
Basal metabolic rate	rs7134283	12p12.1	SOX5	A	G	0.282996	-0.0199754	0.00272454	2.27883e-13	0.0136487	0.0140718	0.332078
Basal metabolic rate	rs2230033	21q22.13	KCNJ15	A	G	0.553883	-0.0199724	0.00247798	7.65634e-16	-0.00150348	0.0122849	0.902595
Basal metabolic rate	rs9827823	3p12.1		C	T	0.147283	-0.0197875	0.00342342	7.47539e-09	0.00598069	0.0172152	0.728285
Basal metabolic rate	rs3756668	5q13.1	PIK3R1	A	G	0.451264	-0.0197583	0.00246471	1.09151e-15	-0.0309147	0.0122543	0.0116438
Basal metabolic rate	rs7845090	8q13.3	KCNB2	A	G	0.714911	-0.0197333	0.00271021	3.31845e-13	0.00349101	0.0134497	0.795202
Basal metabolic rate	rs17551974	2q22.2	LRP1B	A	C	0.187458	-0.0197112	0.00316037	4.46665e-10	-0.0115147	0.0156904	0.463029
Basal metabolic rate	rs34898535	16p11.2		T	C	0.379443	-0.0196478	0.00253525	9.22521e-15	-0.0189617	0.0125839	0.131857
Basal metabolic rate	rs11150745	17q25.3	RPTOR	G	A	0.309821	-0.0195545	0.00263444	1.15039e-13	0.00697774	0.0131933	0.596885
Basal metabolic rate	rs35910339	9q33.1	ASTN2	G	C	0.70034	-0.019396	0.00264047	2.05164e-13	-0.0177629	0.01323	0.179393
Basal metabolic rate	rs61855849	10q22.3	DLG5	A	G	0.255524	-0.0193834	0.00280911	5.20208e-12	-0.0325547	0.0140303	0.020324
Basal metabolic rate	rs10094200	8q24.22		G	C	0.287018	-0.0193729	0.00269251	6.25334e-13	0.0137672	0.0135501	0.309616
Basal metabolic rate	rs34297248	8p21.2		A	G	0.196593	-0.0193165	0.00307849	3.50888e-10	-0.0325403	0.0153403	0.033902
Basal metabolic rate	rs8035410	15q26.3	IGF1R	G	C	0.163507	-0.0192413	0.00328538	4.72698e-09	0.0299587	0.0220048	0.173367
Basal metabolic rate	rs723149	7p12.3		G	A	0.563698	-0.0191331	0.00247694	1.12615e-14	-0.00812201	0.0141454	0.565846
Basal metabolic rate	rs9274351	6p21.32	HLA-DQB1	A	T	0.129517	-0.0190907	0.00315493	1.44033e-09	0.00643553	0.0372439	0.862813
Basal metabolic rate	rs11578046	1p36.12	LUZP1	A	G	0.32601	-0.0190529	0.00262361	3.81948e-13	-0.00319771	0.0129612	0.80513
Basal metabolic rate	rs10931008	2q32.1	PDE1A	C	T	0.339931	-0.0190316	0.00258472	1.80087e-13	-0.0321263	0.0129443	0.013069
Basal metabolic rate	rs12476059	2q37.3		C	T	0.142285	-0.0189836	0.00340735	2.52907e-08	0.00421485	0.018061	0.815477
Basal metabolic rate	rs9341808	6q14.1	BCKDHB	A	C	0.47732	-0.0189551	0.00245868	1.26701e-14	-0.00202569	0.0122562	0.868725
Basal metabolic rate	rs12906197	15q14		T	C	0.431022	-0.018837	0.00248504	3.46106e-14	0.0168718	0.0124862	0.176617
Basal metabolic rate	rs9788550	14q12		C	G	0.259642	-0.0187586	0.00284635	4.39346e-11	-0.0185132	0.0142647	0.194347
Basal metabolic rate	rs11689727	2p23.3	DNMT3A	A	C	0.328482	-0.0186064	0.00260821	9.78589e-13	-0.0105098	0.0130846	0.421847
Basal metabolic rate	rs3738449	1q32.3	DTL	A	G	0.325504	-0.018545	0.00260977	1.1971e-12	0.00810087	0.0129707	0.532265
Basal metabolic rate	rs7216472	17q25.1		G	A	0.384107	-0.0185305	0.00252309	2.07177e-13	-0.0372589	0.0156784	0.0174804
Basal metabolic rate	rs11580196	1q42.13	SNAP47	G	A	0.178515	-0.0184965	0.00325085	1.27342e-08	0.012795	0.0161356	0.427799
Basal metabolic rate	rs6753852	2p16.1		A	G	0.70972	-0.0184932	0.00267875	5.07783e-12	-0.00602885	0.0136177	0.657968
Basal metabolic rate	rs7326480	13q12.11	XPO4	G	A	0.815836	-0.0184905	0.00318756	6.60461e-09	-0.00642499	0.015806	0.684381
Basal metabolic rate	rs2121058	13q21.1		C	T	0.231534	-0.0184865	0.00292507	2.6189e-10	-0.0237041	0.0145164	0.102486
Basal metabolic rate	rs4074872	16p13.11	PDXDC1	A	G	0.247986	-0.0184853	0.00283568	7.09723e-11	-0.0283744	0.0207663	0.171824
Basal metabolic rate	rs703593	12q23.2		G	A	0.477612	-0.0184748	0.00245853	5.72503e-14	-0.0123186	0.0121934	0.312366
Basal metabolic rate	rs2118663	5q33.2		C	T	0.194396	-0.0183872	0.00311952	3.7684e-09	-0.017798	0.0156234	0.254625
Basal metabolic rate	rs2369463	12q21.2	E2F7	C	T	0.175343	-0.0183524	0.00327309	2.05934e-08	-1.74452e-05	0.0168342	0.999173
Basal metabolic rate	rs12514473	5q14.1	SSBP2	C	T	0.227761	-0.0183225	0.00286072	1.50739e-10	0.00278717	0.014494	0.847509
Basal metabolic rate	rs2419076	2p13.2	ZNF638	A	G	0.56818	-0.0182694	0.00248341	1.89087e-13	0.00876373	0.0122858	0.475646
Basal metabolic rate	rs735241	14q32.2		A	G	0.731347	-0.0182505	0.00281937	9.60267e-11	0.00427049	0.0150021	0.775906
Basal metabolic rate	rs35804313	1q42.12	CNIH3	T	C	0.225841	-0.0182497	0.00298838	1.01706e-09	0.0372509	0.0146748	0.0111353
Basal metabolic rate	rs7498798	16q22.3		A	G	0.649235	-0.0181263	0.00256576	1.61266e-12	-0.00686746	0.0139215	0.621803
Basal metabolic rate	rs11922605	3q13.33	GPR156	C	A	0.170078	-0.0180968	0.0033168	4.86984e-08	0.0242382	0.0162905	0.136785
Basal metabolic rate	rs374335	12q21.2	E2F7	G	A	0.311395	-0.0179872	0.00263613	8.90745e-12	0.00298498	0.0131243	0.820082
Basal metabolic rate	rs62365724	5q15	CAST	T	C	0.613501	-0.0178987	0.00253391	1.62508e-12	0.00197432	0.012547	0.874966
Basal metabolic rate	rs2206734	6p22.3	CDKAL1	T	C	0.177475	-0.0178758	0.00323086	3.15299e-08	-0.0158695	0.015974	0.320487
Basal metabolic rate	rs7072873	10q22.2		T	C	0.532336	-0.0178481	0.00246415	4.39434e-13	-0.0127663	0.0122035	0.295508
Basal metabolic rate	rs4693128	4q21.23	ARHGAP24	T	C	0.180888	-0.0178125	0.0031243	1.19036e-08	0.018887	0.0157987	0.231899
Basal metabolic rate	rs7208285	17q25.3	CYTH1	A	G	0.549805	-0.0178114	0.00246036	4.5182e-13	0.0105693	0.0123141	0.390723
Basal metabolic rate	rs10260993	7p11.2	2019-09-14	G	T	0.207479	-0.017811	0.00311029	1.02621e-08	-0.0219796	0.0153217	0.151419
Basal metabolic rate	rs55745040	3p12.1		G	T	0.181862	-0.0178064	0.00325307	4.40934e-08	-0.0137783	0.0161165	0.392594
Basal metabolic rate	rs7138383	12q23.2	C12orf42	A	G	0.263596	-0.0177914	0.00282389	2.9735e-10	-0.00632759	0.0139702	0.650596
Basal metabolic rate	rs28377284	16q23.2	CMIP	C	G	0.192654	-0.0177164	0.00308982	9.82764e-09	0.0136162	0.0163626	0.40532
Basal metabolic rate	rs12682601	8q22.1		A	C	0.330822	-0.0177128	0.00263869	1.91264e-11	-0.043474	0.0130851	0.000892483
Basal metabolic rate	rs4751889	10q26.13		C	T	0.394375	-0.0176538	0.0024944	1.47179e-12	0.012063	0.0125185	0.335239
Basal metabolic rate	rs11667280	19q12		G	C	0.203043	-0.0175799	0.00304533	7.80561e-09	0.0189555	0.0151837	0.21188
Basal metabolic rate	rs10275719	7q22.1		A	T	0.188265	-0.0175539	0.00311712	1.78852e-08	-0.0077193	0.0156408	0.621634
Basal metabolic rate	rs72675793	8q24.12	COL14A1	T	C	0.208074	-0.0175488	0.00301268	5.71746e-09	0.0259903	0.0149338	0.0817951
Basal metabolic rate	rs4980067	10q22.3		A	C	0.512088	-0.0175169	0.00245688	1.00763e-12	-0.0302703	0.0123388	0.014157
Basal metabolic rate	rs968821	9q22.31		C	G	0.330177	-0.0174589	0.00260056	1.90293e-11	0.0199079	0.0130703	0.127722
Basal metabolic rate	rs7754048	6q14.1		G	A	0.457195	-0.0174094	0.00247133	1.8647e-12	-0.00122801	0.0122549	0.920181
Basal metabolic rate	rs2455561	15q25.3	KLHL25	G	T	0.519475	-0.0173876	0.00246131	1.61641e-12	-0.0213093	0.012218	0.0811439
Basal metabolic rate	rs12813149	12q21.33		A	G	0.260254	-0.0173725	0.00285921	1.23374e-09	-0.00224571	0.0141045	0.873496
Basal metabolic rate	rs1057941	1q22		A	G	0.404212	-0.0173453	0.00250721	4.58303e-12	0.00846437	0.0126271	0.502644
Basal metabolic rate	rs7261425	20p11.23	C20orf26	G	C	0.291034	-0.0173196	0.00274057	2.62363e-10	-0.0373885	0.0137917	0.00670905
Basal metabolic rate	rs861491	7q11.22	CALN1	C	T	0.354766	-0.0173168	0.00259459	2.4898e-11	-0.0329102	0.0129458	0.0110172
Basal metabolic rate	rs2610986	4p15.31		T	C	0.654037	-0.0172944	0.00258929	2.40591e-11	-0.00370911	0.0138963	0.789536
Basal metabolic rate	rs4083497	1p34.2	HIVEP3	G	A	0.80075	-0.0172825	0.00305727	1.57866e-08	0.00210785	0.0159481	0.894851
Basal metabolic rate	rs3803286	14q32.32	TRAF3	G	A	0.666593	-0.0172364	0.00260528	3.69803e-11	0.0130096	0.0129308	0.31437
Basal metabolic rate	rs2930973	11q13.3		A	G	0.50278	-0.0171856	0.00245958	2.80981e-12	-0.00567324	0.0130418	0.663559
Basal metabolic rate	rs9532583	13q14.11		G	T	0.294167	-0.0171571	0.00271296	2.55003e-10	-0.0296861	0.0134935	0.0278043
Basal metabolic rate	rs1177764	5p13.3		G	C	0.591135	-0.0171539	0.00250376	7.33335e-12	-0.000931628	0.0124102	0.94016
Basal metabolic rate	rs6918737	6p22.3		A	T	0.236925	-0.017111	0.00289778	3.53316e-09	0.0080717	0.0143255	0.573128
Basal metabolic rate	rs10782550	1p22.3	DDAH1	C	T	0.215235	-0.0171104	0.00298249	9.64756e-09	-0.0100596	0.0148247	0.497409
Basal metabolic rate	rs56169492	20q13.2		T	C	0.244009	-0.0170522	0.00287009	2.8291e-09	-0.00457908	0.014161	0.746424
Basal metabolic rate	rs10861678	12q23.3		A	G	0.257588	-0.01704	0.00278367	9.283e-10	0.00010857	0.013938	0.993785
Basal metabolic rate	rs2926799	12q13.12		A	G	0.807656	-0.0169989	0.00308712	3.66609e-08	0.0381035	0.0202441	0.0598083
Basal metabolic rate	rs10995366	10q11.23	PRKG1	A	G	0.25032	-0.0169722	0.00283144	2.04747e-09	-0.00558542	0.0143072	0.696246
Basal metabolic rate	rs9321191	6q22.33	TMEM244	C	T	0.191645	-0.0169058	0.00308275	4.16133e-08	0.024352	0.0153156	0.111831
Basal metabolic rate	rs937482	9q33.3	GAPVD1	G	A	0.475279	-0.0168682	0.00246178	7.29224e-12	0.00240793	0.0122414	0.844059
Basal metabolic rate	rs57126421	18p11.32	SMCHD1	G	A	0.236052	-0.0168654	0.00289499	5.6909e-09	-0.00619409	0.0168798	0.713655
Basal metabolic rate	rs632224	17q21.2		G	A	0.42511	-0.0168626	0.00248346	1.12352e-11	0.0057773	0.0128711	0.653535
Basal metabolic rate	rs3765351	1p36.12	WNT4	T	C	0.538545	-0.0168251	0.00246513	8.79506e-12	0.0188725	0.0122747	0.12417
Basal metabolic rate	rs7620978	3q27.1	EIF2B5;FAM131A	C	T	0.725029	-0.0167202	0.0027804	1.8163e-09	-0.0350772	0.0161899	0.0302649
Basal metabolic rate	rs2066827	12p13.1	CDKN1B	G	T	0.231041	-0.016676	0.00290759	9.7407e-09	0.00578425	0.0177755	0.744874
Basal metabolic rate	rs2303262	16q23.3	MPHOSPH6	T	C	0.774745	-0.0165923	0.00292589	1.42196e-08	-0.0109281	0.0151266	0.470022
Basal metabolic rate	rs4895917	6q23.2		T	C	0.328239	-0.0165449	0.00262873	3.10015e-10	-0.0102433	0.013184	0.437185
Basal metabolic rate	rs357868	18q21.1		T	G	0.409646	-0.0165431	0.00248897	3.00447e-11	-0.0393104	0.0123825	0.00150001
Basal metabolic rate	rs17265387	2q33.1	SATB2	T	C	0.224211	-0.0165061	0.0028959	1.20046e-08	-0.0564848	0.0150464	0.000174013
Basal metabolic rate	rs283475	2q37.1	GIGYF2	T	G	0.328326	-0.0165017	0.00258024	1.60293e-10	0.0260077	0.0129678	0.0449029
Basal metabolic rate	rs12484438	22q13.1	TNRC6B	C	T	0.343122	-0.0164377	0.00258934	2.18121e-10	-0.0192064	0.0128789	0.135882
Basal metabolic rate	rs11802147	1p13.3	NTNG1	G	A	0.319354	-0.0164269	0.00267327	8.01121e-10	-0.00327734	0.0135143	0.808386
Basal metabolic rate	rs7305516	12q23.2	DRAM1	G	A	0.478829	-0.0163951	0.0024569	2.50872e-11	0.00633139	0.0123044	0.60686
Basal metabolic rate	rs4671328	2p16.1		G	T	0.560571	-0.0163074	0.00247049	4.09398e-11	0.0118692	0.0122789	0.333726
Basal metabolic rate	rs876531	2q37.3	BOK	T	C	0.443732	-0.0162634	0.00246641	4.2885e-11	0.0221271	0.0131201	0.091698
Basal metabolic rate	rs4819021	21q22.3		C	T	0.476406	-0.0162596	0.00245993	3.85519e-11	0.0159211	0.0131174	0.224845
Basal metabolic rate	rs5752989	22q12.2	MTMR3	A	G	0.563883	-0.0162513	0.00248347	6.00582e-11	0.0259524	0.0122865	0.0346624
Basal metabolic rate	rs6563808	13q14.11		C	T	0.727491	-0.0162335	0.00278578	5.63957e-09	0.0387667	0.0137636	0.00485333
Basal metabolic rate	rs2168101	11p15.4	LMO1	A	C	0.3238	-0.016148	0.00265336	1.15967e-09	0.0253882	0.0157001	0.105862
Basal metabolic rate	rs1228024	11p11.2		A	C	0.663258	-0.0161448	0.0025953	4.9522e-10	-0.014844	0.0129607	0.252082
Basal metabolic rate	rs13386222	2q36.1	KCNE4	G	A	0.274534	-0.0161311	0.00277133	5.86665e-09	-0.00682376	0.0138237	0.621569
Basal metabolic rate	rs11245450	10q26.13	ZRANB1	A	G	0.429269	-0.0161311	0.00248668	8.76708e-11	0.0177032	0.0122915	0.149789
Basal metabolic rate	rs4857330	3q11.2		C	T	0.560694	-0.0161294	0.00246985	6.56173e-11	0.0100242	0.0149522	0.502594
Basal metabolic rate	rs7948120	11p14.1		T	C	0.248841	-0.0161266	0.00280309	8.76538e-09	-0.00310849	0.0142358	0.82715
Basal metabolic rate	rs11653367	17q21.31	KANSL1	G	A	0.343557	-0.0161226	0.00262112	7.70754e-10	0.0241964	0.0182657	0.185273
Basal metabolic rate	rs7962636	12q24.21	MED13L	C	T	0.663659	-0.0160838	0.0025726	4.05834e-10	-0.0150984	0.0129149	0.242375
Basal metabolic rate	rs1184570	6q14.1		T	C	0.526657	-0.0160752	0.00246	6.38558e-11	-0.00894844	0.012215	0.463817
Basal metabolic rate	rs765875	6q24.2	HIVEP2	T	C	0.50315	-0.0160662	0.00245747	6.25585e-11	-0.018644	0.0122024	0.12654
Basal metabolic rate	rs8091287	18q21.1	ZBTB7C	C	T	0.219608	-0.0160569	0.00290822	3.3689e-08	-0.0146004	0.0282844	0.605716
Basal metabolic rate	rs68156080	10q21.2	ARID5B	G	A	0.268944	-0.0160402	0.00275685	5.95054e-09	-0.0256016	0.0139375	0.0662269
Basal metabolic rate	rs58895838	5q35.2		G	A	0.255197	-0.0160073	0.0028752	2.58789e-08	0.0023157	0.0142683	0.871072
Basal metabolic rate	rs981002	4p15.33		A	T	0.262809	-0.0159563	0.00277673	9.12207e-09	-0.00654072	0.0138845	0.637582
Basal metabolic rate	rs284315	1p36.22	CASZ1	G	A	0.519156	-0.0158773	0.00245687	1.03178e-10	-0.000385169	0.0136594	0.977504
Basal metabolic rate	rs2296316	14q23.3	CHURC1-FNTB;FNTB;MAX	C	T	0.464849	-0.0158691	0.00246309	1.17485e-10	0.0166779	0.0123396	0.176511
Basal metabolic rate	rs1520929	8q12.3		C	T	0.453631	-0.0158602	0.00247102	1.37857e-10	-0.00849997	0.0123085	0.48983
Basal metabolic rate	rs6890684	5q12.1		G	A	0.516328	-0.0158054	0.00245908	1.3e-10	-0.00830695	0.0126662	0.511928
Basal metabolic rate	rs4660586	1p34.2	HIVEP3	T	C	0.731589	-0.0157851	0.00279375	1.60475e-08	0.013868	0.0137812	0.314271
Basal metabolic rate	rs10746837	9q22.1		A	G	0.577418	-0.0157745	0.00249	2.37374e-10	-0.00137144	0.0124675	0.912409
Basal metabolic rate	rs6445198	3p14.2	FHIT	T	G	0.421713	-0.0157726	0.00249169	2.45317e-10	-0.029925	0.0124335	0.0160928
Basal metabolic rate	rs17741497	2q22.3		A	G	0.333864	-0.0157119	0.00259071	1.32295e-09	0.0288606	0.0129927	0.0263311
Basal metabolic rate	rs10832963	11p15.1		G	T	0.72291	-0.0157097	0.00282155	2.58252e-08	-0.0165979	0.0139105	0.232795
Basal metabolic rate	rs2650965	20p12.3		G	A	0.325821	-0.0156203	0.00261623	2.36686e-09	-0.018053	0.013004	0.165055
Basal metabolic rate	rs4778918	15q25.1		C	T	0.415851	-0.0155879	0.00248672	3.65065e-10	-0.000133306	0.0124532	0.991459
Basal metabolic rate	rs4865956	5q11.2		A	T	0.701332	-0.0155702	0.00267246	5.67756e-09	0.0285533	0.0134088	0.0332176
Basal metabolic rate	rs8132491	21q22.2		A	G	0.313419	-0.0155585	0.00265037	4.35429e-09	0.000867461	0.0139797	0.950522
Basal metabolic rate	rs2363081	12q22	CRADD	A	G	0.501934	-0.0155519	0.00245735	2.47526e-10	-0.0117063	0.0121859	0.336732
Basal metabolic rate	rs10107388	8q24.3	PLEC	C	T	0.363772	-0.0155085	0.00254811	1.1568e-09	-0.0078207	0.013726	0.568831
Basal metabolic rate	rs62442203	7p14.3	CREB5	C	G	0.40881	-0.0154438	0.0025036	6.89797e-10	-0.00525339	0.012402	0.671863
Basal metabolic rate	rs23544	6p21.32	HLA-DMB	T	C	0.440857	-0.0154228	0.0024999	6.86583e-10	-0.0304117	0.0127552	0.0171134
Basal metabolic rate	rs817566	17q24.3	MAP2K6	C	T	0.574145	-0.015376	0.00249321	6.96002e-10	-0.0245285	0.012378	0.0475227
Basal metabolic rate	rs365738	17q21.2		T	C	0.684486	-0.015372	0.00263883	5.70696e-09	-0.0188995	0.0131426	0.150425
Basal metabolic rate	rs2134963	8q21.3		A	C	0.311172	-0.0153553	0.00266714	8.55706e-09	0.0445727	0.0131503	0.000700239
Basal metabolic rate	rs676845	11q13.4	PDE2A	C	A	0.678792	-0.0153129	0.00265419	7.96709e-09	0.0291233	0.013287	0.0283896
Basal metabolic rate	rs9929715	16p13.3		C	G	0.391775	-0.0153003	0.00250972	1.08599e-09	-0.0170213	0.0143067	0.234147
Basal metabolic rate	rs2115459	5q14.3		C	T	0.515478	-0.015248	0.00246084	5.78884e-10	-0.0308597	0.0124691	0.0133274
Basal metabolic rate	rs1023617	5q35.1		A	G	0.302466	-0.0152193	0.00266893	1.18231e-08	0.0160827	0.0161858	0.320404
Basal metabolic rate	rs10128597	11p15.4		A	G	0.276891	-0.015171	0.00275421	3.62553e-08	-0.00984177	0.013752	0.474201
Basal metabolic rate	rs2313200	9q34.11		A	G	0.380417	-0.0151697	0.00254737	2.60235e-09	-0.0115099	0.0125754	0.360047
Basal metabolic rate	rs10051589	5q23.2		G	A	0.278441	-0.0151254	0.0027493	3.76795e-08	-0.0116977	0.0140794	0.406066
Basal metabolic rate	rs194633	6q14.1		A	C	0.442072	-0.0150902	0.00247383	1.0622e-09	-0.00702778	0.0122978	0.567685
Basal metabolic rate	rs4301837	12q23.2	DRAM1	C	T	0.478593	-0.015087	0.00245686	8.2217e-10	-0.00867126	0.0124228	0.485171
Basal metabolic rate	rs730536	6q25.3	TIAM2	C	G	0.720947	-0.015079	0.00270675	2.53632e-08	-0.0119716	0.0136996	0.382192
Basal metabolic rate	rs7339203	13q32.3	DOCK9	T	C	0.692146	-0.0150751	0.00267883	1.82988e-08	0.0233013	0.0132161	0.077884
Basal metabolic rate	rs4082793	14q32.2	BCL11B	T	C	0.41709	-0.0150699	0.00248234	1.27377e-09	0.0144574	0.0124468	0.245424
Basal metabolic rate	rs274677	5p15.31	PAPD7	C	T	0.663062	-0.0150472	0.00261536	8.75494e-09	-0.0109636	0.0129438	0.396987
Basal metabolic rate	rs9362662	6q15	ANKRD6;LYRM2	G	A	0.527963	-0.0150434	0.00245977	9.61786e-10	0.000433714	0.0122528	0.971763
Basal metabolic rate	rs9931967	16p12.3	PDILT	G	T	0.492943	-0.0150392	0.00245685	9.28953e-10	0.03255	0.0122494	0.00787756
Basal metabolic rate	rs11196169	10q25.2	TCF7L2	G	A	0.532804	-0.0150326	0.00246016	9.95125e-10	0.0277102	0.0127554	0.0298236
Basal metabolic rate	rs67631072	1p34.3		T	C	0.553447	-0.0149765	0.00247218	1.37965e-09	-0.0711195	0.0130245	4.7501e-08
Basal metabolic rate	rs8059189	16q24.1		A	G	0.403485	-0.0149329	0.0025064	2.55773e-09	0.00190786	0.0128074	0.881581
Basal metabolic rate	rs12500748	4q26		C	A	0.444118	-0.0148619	0.00247384	1.88427e-09	0.00962676	0.0122895	0.433431
Basal metabolic rate	rs11242236	5q31.1	C5orf66	A	G	0.466717	-0.0148003	0.00246664	1.97306e-09	-0.0248133	0.0122845	0.0433956
Basal metabolic rate	rs4143843	15q22.2		T	C	0.470552	-0.0147615	0.0024689	2.24754e-09	0.00866306	0.0124357	0.486034
Basal metabolic rate	rs2542713	5p13.1	C9;DAB2	C	A	0.573871	-0.0147578	0.00248668	2.94614e-09	-0.0164056	0.0123889	0.185431
Basal metabolic rate	rs1514176	1p31.1	FPGT-TNNI3K;TNNI3K	A	G	0.570746	-0.0147298	0.00248497	3.07703e-09	0.0206004	0.012347	0.0952254
Basal metabolic rate	rs213656	16p13.3		G	T	0.598596	-0.0146882	0.00250052	4.25644e-09	-0.0174368	0.0134874	0.196073
Basal metabolic rate	rs3128334	1p36.33	PRKCZ	A	G	0.632379	-0.0146678	0.00254707	8.48459e-09	-0.0129529	0.0135125	0.337767
Basal metabolic rate	rs12124756	1p36.23		C	T	0.452506	-0.0146265	0.00246388	2.91726e-09	-0.0161543	0.0123545	0.191019
Basal metabolic rate	rs6867471	5p15.33		T	C	0.360001	-0.0145937	0.00255704	1.14894e-08	0.00961626	0.0131568	0.464841
Basal metabolic rate	rs6026578	20q13.32	GNAS	G	C	0.629748	-0.0145936	0.00253735	8.85292e-09	-0.00800632	0.0128563	0.533444
Basal metabolic rate	rs11723262	4q31.3	FAM160A1	C	T	0.431974	-0.0145772	0.00247683	3.97398e-09	0.0100088	0.0124027	0.419675
Basal metabolic rate	rs9985795	4q28.3		C	T	0.495409	-0.0144998	0.0024586	3.69229e-09	-0.0280379	0.0121779	0.0213151
Basal metabolic rate	rs3742716	14q32.12	RIN3	A	G	0.334537	-0.0144894	0.00262093	3.23518e-08	-0.00757985	0.0130855	0.562417
Basal metabolic rate	rs216193	17p13.3	SMG6	G	A	0.632514	-0.0144701	0.00253522	1.14654e-08	-0.00373674	0.0127835	0.770049
Basal metabolic rate	rs4711633	6p21.2	LRFN2	T	C	0.577535	-0.0144456	0.00250077	7.63568e-09	-0.00720326	0.012481	0.563845
Basal metabolic rate	rs2279396	17q25.3	FOXK2	C	A	0.626905	-0.0144337	0.00255145	1.54103e-08	0.00585812	0.0128736	0.649073
Basal metabolic rate	rs2274116	9q34.3	LHX3	T	C	0.342423	-0.0143997	0.00258618	2.57998e-08	0.0016336	0.0138836	0.906334
Basal metabolic rate	rs11937249	4q25	RRH	T	G	0.631075	-0.0143795	0.00255648	1.85964e-08	-0.020942	0.0127342	0.100061
Basal metabolic rate	rs7396827	11p14.1		C	T	0.539893	-0.0143708	0.00246337	5.42305e-09	-0.0400865	0.0122202	0.00103677
Basal metabolic rate	rs3814828	14q32.12	ITPK1	G	A	0.615673	-0.0143522	0.00252376	1.29524e-08	-0.00117756	0.013631	0.931158
Basal metabolic rate	rs1524445	7q31.1		T	C	0.418246	-0.0143508	0.00248858	8.09272e-09	0.0154	0.012648	0.223382
Basal metabolic rate	rs254963	5q35.1		G	A	0.449567	-0.0143058	0.00247117	7.08331e-09	-0.00779283	0.0127091	0.539765
Basal metabolic rate	rs1724557	4q28.3		A	C	0.575006	-0.0142928	0.00249609	1.02872e-08	-0.012022	0.0125942	0.339794
Basal metabolic rate	rs62075854	17q21.2	HSD17B1	T	C	0.381102	-0.0142642	0.002531	1.74375e-08	-0.0257444	0.0125961	0.04097
Basal metabolic rate	rs11658342	17p13.3	SERPINF1	A	G	0.376766	-0.0142641	0.00252693	1.65478e-08	-0.0100444	0.012835	0.433878
Basal metabolic rate	rs62477684	7q11.23	POM121C	T	C	0.431844	-0.0142435	0.00248921	1.05294e-08	-0.0018643	0.012609	0.882458
Basal metabolic rate	rs310307	8p21.2		G	A	0.446063	-0.0142417	0.0024704	8.17652e-09	0.0170618	0.0122737	0.164497
Basal metabolic rate	rs1407031	20p12.3		T	C	0.396091	-0.0142273	0.00250771	1.40078e-08	-0.0648338	0.0126281	2.83493e-07
Basal metabolic rate	rs3811463	1p36.11	LIN28A	C	T	0.535834	-0.0142008	0.00246359	8.20933e-09	-0.00206423	0.0122545	0.866232
Basal metabolic rate	rs758142	17q22	MSI2	A	G	0.534451	-0.0141502	0.00245756	8.52875e-09	-0.0053373	0.0123695	0.666113
Basal metabolic rate	rs10897932	11q13.3		G	A	0.454542	-0.0140222	0.00246847	1.34378e-08	-0.0407329	0.0124035	0.00102349
Basal metabolic rate	rs9540493	13q21.32		G	A	0.542051	-0.0140068	0.00246663	1.35989e-08	-0.00691992	0.0124324	0.577799
Basal metabolic rate	rs9960148	18q11.2		T	G	0.384795	-0.0139565	0.00251484	2.86449e-08	0.0207532	0.0125454	0.0980786
Basal metabolic rate	rs62130981	19p13.3	CHAF1A	T	C	0.386957	-0.0138686	0.00252714	4.07083e-08	-0.00242787	0.0129624	0.851425
Basal metabolic rate	rs224045	10q21.3		C	T	0.582288	-0.0138649	0.00249087	2.60398e-08	0.0243921	0.014216	0.086194
Basal metabolic rate	rs7226064	17q12	ASIC2	G	A	0.441472	-0.0138503	0.0024817	2.39331e-08	-0.00748234	0.0123759	0.545451
Basal metabolic rate	rs2239647	14q12	AKAP6	C	A	0.552489	-0.0138129	0.00247014	2.24708e-08	-0.0123783	0.0141532	0.381795
Basal metabolic rate	rs10404726	19p13.11	CRTC1	T	C	0.475333	-0.0137374	0.00246229	2.41927e-08	0.00839886	0.0131126	0.521835
Basal metabolic rate	rs10041141	5q33.2	GRIA1	C	T	0.448166	-0.0136195	0.00247224	3.61247e-08	-0.0132349	0.0123238	0.282855
Basal metabolic rate	rs779933	10q22.3	ZMIZ1	A	G	0.430046	-0.0135702	0.00247902	4.40292e-08	0.00286302	0.0153211	0.851764
Basal metabolic rate	rs8101959	19q13.33	AP2A1	C	T	0.465483	-0.0135264	0.00246413	4.03695e-08	-0.00633763	0.0130011	0.625926
Basal metabolic rate	rs4680	22q11.21	COMT	A	G	0.520039	0.0134425	0.00245826	4.54759e-08	-0.0363367	0.0151108	0.0161866
Basal metabolic rate	rs662115	10q23.31		T	C	0.470527	0.0135758	0.00247044	3.90353e-08	-0.0248943	0.0122315	0.041825
Basal metabolic rate	rs240764	6q16.3		A	G	0.473944	0.0136012	0.00246221	3.31594e-08	-0.0033862	0.0122612	0.782416
Basal metabolic rate	rs7731023	5p13.2	SKP2	G	A	0.586668	0.013741	0.00248594	3.25095e-08	-0.00688502	0.0126023	0.584839
Basal metabolic rate	rs7152091	14q24.2	SMOC1	A	C	0.421319	0.0138642	0.00248297	2.35655e-08	-0.0134683	0.0123516	0.275532
Basal metabolic rate	rs705159	10q26.13		A	G	0.458217	0.0140072	0.00246854	1.39372e-08	-0.0171573	0.0122298	0.160643
Basal metabolic rate	rs9562770	13q14.2		C	G	0.395	0.0140856	0.00252584	2.45454e-08	0.00381131	0.0125462	0.761294
Basal metabolic rate	rs12811171	12p13.33	B4GALNT3	T	C	0.338729	0.0141846	0.0025745	3.5982e-08	0.00514246	0.0129823	0.692022
Basal metabolic rate	rs11867479	17q24.3	KCNJ16	T	C	0.349017	0.0141863	0.00256142	3.05344e-08	-0.0027169	0.0127784	0.831626
Basal metabolic rate	rs2043290	19p13.2		C	T	0.50175	0.0141874	0.00245712	7.74743e-09	0.0128038	0.0130396	0.326141
Basal metabolic rate	rs11677279	2p22.2	VIT	C	G	0.642838	0.0142047	0.002578	3.5917e-08	-0.0146734	0.012881	0.254638
Basal metabolic rate	rs9858533	3q26.1		A	G	0.435262	0.0142362	0.00247291	8.57614e-09	0.00749002	0.0122509	0.540943
Basal metabolic rate	rs12375196	7q22.1	RELN	A	C	0.431914	0.0142463	0.00248548	9.94406e-09	0.00580984	0.0123664	0.638491
Basal metabolic rate	rs4917451	10q25.1		C	T	0.566358	0.0142614	0.00248132	9.06373e-09	0.0155373	0.0124844	0.213304
Basal metabolic rate	rs11695297	2p25.3	MYT1L	A	T	0.613155	0.0142825	0.0025272	1.59152e-08	-0.00336485	0.0130524	0.796564
Basal metabolic rate	rs10237317	7q11.22	AUTS2	G	A	0.418855	0.0142867	0.00249144	9.79952e-09	0.00190952	0.0125913	0.87946
Basal metabolic rate	rs2602713	19p13.3		C	A	0.433711	0.014336	0.00247673	7.11736e-09	0.0274449	0.0134527	0.0413398
Basal metabolic rate	rs11246328	11p15.5	TSPAN4	C	T	0.565818	0.0143531	0.00247702	6.85857e-09	-0.00548464	0.0137019	0.688948
Basal metabolic rate	rs7017463	8q21.11		G	A	0.482357	0.0143755	0.00245751	4.93114e-09	0.0125265	0.0122457	0.306343
Basal metabolic rate	rs34170044	3p24.1		C	T	0.556265	0.0143859	0.00246925	5.6818e-09	-0.0038633	0.0123618	0.754646
Basal metabolic rate	rs10835498	11p14.1		A	G	0.436067	0.0143869	0.00248038	6.62733e-09	0.0017216	0.0122969	0.888658
Basal metabolic rate	rs1057035	14q32.13	DICER1	C	T	0.363137	0.014394	0.00253725	1.40388e-08	-0.0286479	0.0133255	0.0315666
Basal metabolic rate	rs11748619	5q35.3		G	C	0.607174	0.0143951	0.00251641	1.06302e-08	-0.0046665	0.0125209	0.709374
Basal metabolic rate	rs281780	2q33.1		C	G	0.633677	0.0144132	0.00255581	1.70789e-08	-0.0165754	0.0127132	0.192302
Basal metabolic rate	rs755481	10q26.11	CACUL1	G	T	0.457159	0.014464	0.00246265	4.27436e-09	0.00524103	0.0122804	0.66954
Basal metabolic rate	rs2439823	10q24.2	CRTAC1	G	A	0.53661	0.0144771	0.0024681	4.47707e-09	-0.00372302	0.0125966	0.767569
Basal metabolic rate	rs1544459	7q11.23		C	T	0.445409	0.0144958	0.00246708	4.21539e-09	-0.0140627	0.0122171	0.249705
Basal metabolic rate	rs3858652	12q24.21		A	C	0.67746	0.014501	0.00260066	2.46474e-08	0.00742492	0.012948	0.566347
Basal metabolic rate	rs9357471	6p21.1	SUPT3H	T	C	0.385139	0.0145572	0.00253048	8.78755e-09	-0.0146716	0.0126241	0.245161
Basal metabolic rate	rs4235012	4p15.1	PCDH7	C	T	0.562169	0.0146034	0.00247975	3.88812e-09	-0.00786083	0.0123244	0.523586
Basal metabolic rate	rs9948863	18q21.32		G	A	0.513289	0.0146109	0.00246069	2.89274e-09	-0.0153034	0.0123417	0.214984
Basal metabolic rate	rs3766437	1p32.3	SSBP3	G	A	0.439105	0.0146192	0.00246782	3.14614e-09	0.00039989	0.0125847	0.974651
Basal metabolic rate	rs1837367	2q13	ACOXL	A	G	0.486809	0.0146721	0.00245781	2.38123e-09	-0.0127369	0.0121843	0.295858
Basal metabolic rate	rs1073160	12p13.31		A	G	0.505583	0.0147042	0.00245736	2.18302e-09	-0.000268755	0.012612	0.982999
Basal metabolic rate	rs10932200	2q33.3		C	A	0.451247	0.0147426	0.00247183	2.46039e-09	0.0225733	0.0123549	0.067689
Basal metabolic rate	rs847151	2q31.1	HOXD12	A	G	0.330732	0.0147501	0.00258601	1.17255e-08	0.00654516	0.0130357	0.615599
Basal metabolic rate	rs7377083	4q24	BANK1	A	C	0.439685	0.0148006	0.00248035	2.4171e-09	0.0267955	0.0137172	0.0507689
Basal metabolic rate	rs1043413	19q13.2	ATP5SL	G	C	0.383012	0.0148309	0.00252077	4.02099e-09	-0.0362977	0.0125284	0.00376466
Basal metabolic rate	rs3861879	9q33.3		G	A	0.462875	0.0148856	0.00247668	1.85344e-09	0.00352575	0.0124856	0.777648
Basal metabolic rate	rs1000940	17p13.2	NUP88;RABEP1	G	A	0.321247	0.0148976	0.00267878	2.67927e-08	-0.0107434	0.0132059	0.415915
Basal metabolic rate	rs1600055	3p12.2		T	G	0.354015	0.0149002	0.00254955	5.09356e-09	-0.00302663	0.0127703	0.812652
Basal metabolic rate	rs1552234	18q12.1	ASXL3	A	G	0.470115	0.014904	0.00246353	1.45126e-09	0.000545929	0.0122992	0.964596
Basal metabolic rate	rs4407366	3p22.2	ACVR2B	T	C	0.6051	0.0149754	0.00252391	2.96954e-09	-0.0234886	0.0143285	0.101152
Basal metabolic rate	rs7460093	8q24.3	SCRIB	A	G	0.520125	0.0149793	0.00246305	1.19111e-09	-0.0192958	0.0136927	0.158775
Basal metabolic rate	rs8067165	17p13.1		G	C	0.593346	0.0149855	0.00251279	2.46856e-09	0.000621925	0.0128551	0.961414
Basal metabolic rate	rs10181359	2p15	EHBP1	G	T	0.429859	0.0150264	0.00247849	1.33979e-09	0.0246531	0.0123835	0.0465028
Basal metabolic rate	rs181895	5q31.3		A	G	0.583411	0.0150436	0.00249618	1.67556e-09	0.00672382	0.0124884	0.590298
Basal metabolic rate	rs926779	6q25.1	ESR1	A	G	0.288134	0.0151166	0.00275518	4.10057e-08	0.00830925	0.0135598	0.540018
Basal metabolic rate	rs629710	11q13.1	DPF2	C	A	0.725567	0.015118	0.00273791	3.35919e-08	0.00224843	0.0138493	0.87103
Basal metabolic rate	rs1911250	8p21.2	DOCK5	G	A	0.381474	0.015161	0.00252039	1.79684e-09	-0.00231315	0.0126203	0.854572
Basal metabolic rate	rs10202701	2q37.1	NCL	T	C	0.532997	0.0152149	0.00246605	6.84918e-10	-0.0208479	0.0123033	0.0901716
Basal metabolic rate	rs8019890	14q11.2	NDRG2	A	C	0.525547	0.0152444	0.0024614	5.89539e-10	0.00949279	0.0124644	0.446302
Basal metabolic rate	rs1731259	2p23.3	KCNK3	G	T	0.476058	0.0152662	0.00246066	5.50677e-10	0.0093417	0.0122893	0.447167
Basal metabolic rate	rs557951	3p14.2	CADPS	G	T	0.304628	0.0152738	0.00264843	8.06997e-09	0.00635235	0.013288	0.632613
Basal metabolic rate	rs2476998	10p11.21	PARD3	T	C	0.302148	0.0153663	0.00272435	1.6986e-08	0.0190882	0.0134256	0.155091
Basal metabolic rate	rs2288671	8p23.1	ERI1	C	T	0.453165	0.0154236	0.00246954	4.22861e-10	0.00225531	0.0125971	0.857911
Basal metabolic rate	rs7184768	16q23.2	CMIP	A	G	0.416446	0.0154813	0.00249448	5.43429e-10	-0.0214911	0.0129211	0.0962626
Basal metabolic rate	rs7994814	13q12.13		T	C	0.384866	0.0155081	0.00248832	4.60009e-10	-0.0226311	0.0323702	0.48447
Basal metabolic rate	rs9748337	18q22.1		A	G	0.274428	0.0155104	0.00284076	4.76685e-08	0.0103	0.0138892	0.458338
Basal metabolic rate	rs12889702	14q21.1		C	A	0.305497	0.0155493	0.00265488	4.72112e-09	-0.00965945	0.013248	0.465926
Basal metabolic rate	rs12479357	2q31.3		G	A	0.634502	0.0155591	0.00254588	9.88043e-10	-0.00481839	0.0128354	0.707365
Basal metabolic rate	rs2733287	12q12	PDZRN4	C	A	0.485414	0.0156014	0.00245747	2.17637e-10	-0.0090168	0.0121629	0.45849
Basal metabolic rate	rs10787738	10q25.3	KIAA1598	T	C	0.25422	0.0156156	0.0028246	3.23393e-08	-0.0125049	0.0142929	0.381629
Basal metabolic rate	rs17835270	12p13.33	TSPAN9	T	C	0.253466	0.0156706	0.0028706	4.79137e-08	-0.00923931	0.0143665	0.52015
Basal metabolic rate	rs12454712	18q21.33	BCL2	C	T	0.399376	0.0156907	0.00253637	6.16759e-10	-0.0249533	0.0162291	0.124155
Basal metabolic rate	rs748457	13q32.1	HS6ST3	A	G	0.424333	0.0157047	0.00249671	3.17434e-10	0.00723218	0.0124106	0.560067
Basal metabolic rate	rs13124829	4p15.31		G	A	0.31027	0.0157225	0.00263184	2.31783e-09	0.00789396	0.0133175	0.553347
Basal metabolic rate	rs10091194	8q24.21		G	A	0.511648	0.0157877	0.00245682	1.3111e-10	-0.00401832	0.0122722	0.743341
Basal metabolic rate	rs6902789	6q16.3		A	G	0.370147	0.0157905	0.00254501	5.49381e-10	0.00184906	0.0126813	0.884071
Basal metabolic rate	rs9328930	16p13.3	LMF1	T	C	0.367362	0.0158026	0.0025381	4.78557e-10	-0.00491068	0.0127475	0.70007
Basal metabolic rate	rs9496567	6q16.3		A	G	0.233123	0.015854	0.00286667	3.19629e-08	-0.00301954	0.0152537	0.843081
Basal metabolic rate	rs2241960	12q13.11	SLC38A1	G	A	0.284515	0.0158806	0.00275366	8.07426e-09	-0.00251878	0.0136833	0.853953
Basal metabolic rate	rs8033416	15q26.3		A	G	0.229919	0.0158807	0.00288595	3.74221e-08	-0.00852758	0.0147886	0.564187
Basal metabolic rate	rs9380559	6p21.31		G	A	0.378193	0.0159079	0.00255426	4.7308e-10	-0.0156325	0.0126855	0.217831
Basal metabolic rate	rs3857602	6p12.3	PKHD1	A	G	0.341544	0.0159104	0.00260719	1.04549e-09	0.0156902	0.0129193	0.224563
Basal metabolic rate	rs2396348	2q36.3		T	C	0.30271	0.0159269	0.00267347	2.56556e-09	0.00811828	0.0132583	0.540327
Basal metabolic rate	rs1927635	9p22.3	BNC2	C	T	0.362726	0.0159281	0.00256804	5.5658e-10	-0.0259227	0.0128548	0.0437391
Basal metabolic rate	rs10811901	9p21.3		A	G	0.567417	0.0159287	0.00248092	1.35988e-10	-0.0019126	0.0122999	0.87643
Basal metabolic rate	rs281438	19p13.2		G	T	0.288736	0.015932	0.00267247	2.50172e-09	0.0156797	0.0167399	0.348929
Basal metabolic rate	rs9512696	13q12.2	MTIF3	G	A	0.662174	0.015932	0.00259707	8.54397e-10	-0.0191611	0.0130418	0.141778
Basal metabolic rate	rs3753614	1p35.2		A	G	0.566051	0.0159366	0.00247732	1.25235e-10	0.0223016	0.01247	0.0737095
Basal metabolic rate	rs7173751	15q25.1	ABHD17C	A	G	0.445418	0.0159832	0.00247026	9.79572e-11	0.0178779	0.0123595	0.148039
Basal metabolic rate	rs815335	1q31.1	BRINP3	T	C	0.362701	0.015987	0.00254346	3.27117e-10	-0.00449751	0.01269	0.723028
Basal metabolic rate	rs9397403	6q25.1	RMND1	T	C	0.335994	0.0160322	0.00260549	7.60109e-10	-0.0092531	0.0130665	0.478849
Basal metabolic rate	rs7220854	17q24.3		C	T	0.640832	0.0160361	0.0025754	4.77103e-10	-0.020877	0.0128295	0.103682
Basal metabolic rate	rs9525588	13q14.11	DGKH	G	A	0.580686	0.0160499	0.0024963	1.28241e-10	0.0150848	0.0123871	0.223307
Basal metabolic rate	rs61791109	3q26.2	SLC2A2	C	T	0.273869	0.0160542	0.00274762	5.13469e-09	0.0200181	0.0137186	0.144511
Basal metabolic rate	rs29938	19q13.11		C	T	0.650684	0.0160608	0.0025904	5.64781e-10	0.00141773	0.01349	0.9163
Basal metabolic rate	rs808982	8q23.3	TRPS1	G	T	0.759442	0.0160776	0.00286408	1.98418e-08	0.0204729	0.0142594	0.151075
Basal metabolic rate	rs9327336	5q23.2	ZNF608	C	T	0.352995	0.016117	0.00258387	4.45039e-10	0.0107229	0.0127961	0.40204
Basal metabolic rate	rs1969844	6p21.31		T	C	0.362638	0.0161587	0.00254963	2.33588e-10	0.0353523	0.012927	0.00624266
Basal metabolic rate	rs8007058	14q24.2	DPF3	A	G	0.23217	0.0162487	0.00294153	3.31814e-08	0.00376027	0.0145395	0.795925
Basal metabolic rate	rs11042321	11p15.4		A	G	0.392357	0.0162738	0.00250098	7.68113e-11	0.000722141	0.0126136	0.954345
Basal metabolic rate	rs77927866	12q24.33	CHFR	A	G	0.312787	0.0162753	0.00264767	7.90348e-10	0.0206947	0.0133344	0.120668
Basal metabolic rate	rs602364	11q13.3	MRPL21	T	C	0.304044	0.0162854	0.00272615	2.32064e-09	-0.0383293	0.0133684	0.00414186
Basal metabolic rate	rs7159668	14q32.32	MARK3	A	G	0.285937	0.0163388	0.0027252	2.03175e-09	0.0264455	0.0136866	0.0533317
Basal metabolic rate	rs1342395	1p21.3		A	C	0.670359	0.0163414	0.0026124	3.97104e-10	0.00110382	0.0129315	0.931976
Basal metabolic rate	rs12951408	17q12	PSMB3	C	T	0.560961	0.0163657	0.00247355	3.6887e-11	0.0223592	0.0124781	0.0731527
Basal metabolic rate	rs3795503	1q25.3	KIAA1614	T	C	0.320211	0.0163839	0.00264127	5.54436e-10	-0.0150061	0.016317	0.357752
Basal metabolic rate	rs2281175	1p36.33	SLC35E2	C	T	0.387244	0.0164641	0.00250175	4.67872e-11	0.0201061	0.0683413	0.768604
Basal metabolic rate	rs12989742	2q37.3	KIF1A	C	T	0.31146	0.0164805	0.00267523	7.26214e-10	-0.021815	0.0133417	0.102028
Basal metabolic rate	rs9813198	3p22.1	CTNNB1	G	A	0.479984	0.0165052	0.00245703	1.85154e-11	-0.0130485	0.0122998	0.288749
Basal metabolic rate	rs197372	1p13.2	FAM212B	C	T	0.325442	0.0165809	0.00265578	4.28774e-10	0.00145259	0.0130209	0.911174
Basal metabolic rate	rs7930275	11q25		T	C	0.235954	0.0166786	0.00295941	1.74392e-08	-0.0018408	0.0152806	0.904114
Basal metabolic rate	rs7702240	5p13.3		G	A	0.770859	0.0167499	0.00291494	9.13349e-09	-0.00467472	0.0144636	0.74654
Basal metabolic rate	rs2413592	22q13.1	MGAT3	G	A	0.735822	0.0167725	0.00281254	2.47194e-09	-0.0387491	0.0141601	0.00620959
Basal metabolic rate	rs150353	15q26.1		G	T	0.441473	0.0167937	0.00246724	1.00073e-11	-0.0118972	0.0130015	0.360161
Basal metabolic rate	rs28756926	4q22.1		T	C	0.46097	0.0169035	0.00246304	6.76087e-12	-0.0181536	0.0122507	0.138384
Basal metabolic rate	rs16927092	12p12.1		T	A	0.21346	0.0169269	0.00297226	1.23539e-08	-0.0149934	0.0149108	0.314636
Basal metabolic rate	rs475591	1p34.3	MAP7D1	C	T	0.579405	0.0169477	0.00248749	9.56349e-12	0.0158502	0.0124374	0.202521
Basal metabolic rate	rs3784699	15q23	MAP2K5	C	T	0.615402	0.0169491	0.00251067	1.47226e-11	0.0470694	0.012682	0.000206026
Basal metabolic rate	rs9921107	16p13.2		T	G	0.275742	0.0169852	0.00275605	7.15234e-10	-0.00993617	0.0143716	0.489329
Basal metabolic rate	rs71656155	1p21.3		C	T	0.299768	0.0170589	0.00265708	1.36289e-10	0.00812065	0.0134064	0.544694
Basal metabolic rate	rs11205303	1q21.2	MTMR11	C	T	0.391272	0.0171114	0.00249841	7.45326e-12	-0.00444239	0.0126464	0.725382
Basal metabolic rate	rs153560	5q22.2	REEP5	A	G	0.606947	0.0173442	0.00251351	5.19512e-12	-0.0131919	0.0126921	0.298627
Basal metabolic rate	rs12135550	1q32.2		C	T	0.2198	0.0174211	0.00295732	3.84589e-09	0.00221197	0.0148749	0.881787
Basal metabolic rate	rs10748128	12q15		T	G	0.344406	0.0174281	0.00258437	1.54731e-11	-0.0165883	0.0128991	0.198444
Basal metabolic rate	rs11589536	1q41	SPATA17	A	C	0.399684	0.0174655	0.00250978	3.43369e-12	0.0131053	0.0125834	0.297654
Basal metabolic rate	rs35533339	19p13.3	NFIC	T	C	0.31799	0.0174697	0.00263434	3.32781e-11	-0.00718923	0.0145741	0.621809
Basal metabolic rate	rs12953492	18q21.2	RAB27B	C	T	0.232671	0.0174778	0.00295363	3.27402e-09	-0.0131498	0.0145706	0.366795
Basal metabolic rate	rs357501	3q25.2	ARHGEF26	A	G	0.38144	0.0175265	0.002534	4.63834e-12	0.00241871	0.0126885	0.848821
Basal metabolic rate	rs1064213	2q33.1	PLCL1	A	G	0.471937	0.0175942	0.00245939	8.45065e-13	0.0116718	0.0122062	0.338962
Basal metabolic rate	rs62234801	3p25.1		C	T	0.284213	0.0176081	0.00273245	1.1646e-10	-0.0127614	0.0135484	0.346238
Basal metabolic rate	rs557748	6q25.2	OPRM1	A	G	0.210418	0.0176545	0.00301631	4.83093e-09	0.0125831	0.0150469	0.403007
Basal metabolic rate	rs4650639	1p31.1		T	C	0.779852	0.0176848	0.00300176	3.83225e-09	0.00724564	0.0149183	0.627189
Basal metabolic rate	rs9302428	16p12.1		G	C	0.633097	0.0177007	0.00255389	4.18878e-12	-0.014761	0.0126302	0.242522
Basal metabolic rate	rs64388	11q13.2		C	G	0.286543	0.0178241	0.00273016	6.65001e-11	-0.0105287	0.0137216	0.442899
Basal metabolic rate	rs11609105	12q24.21		C	A	0.255134	0.0178483	0.00281757	2.38212e-10	0.0555654	0.0184299	0.00257017
Basal metabolic rate	rs71484923	10q25.3	C10orf118	G	T	0.188771	0.0178677	0.00316621	1.67021e-08	0.0230188	0.0158112	0.145433
Basal metabolic rate	rs822549	7q36.1		C	T	0.271791	0.0178956	0.00277168	1.07211e-10	0.011693	0.0145422	0.421354
Basal metabolic rate	rs1541597	12q24.11		T	G	0.213332	0.0179322	0.003068	5.07388e-09	0.0108521	0.0151268	0.473122
Basal metabolic rate	rs2289976	2p11.2	VAMP5	A	G	0.289043	0.0179326	0.00266192	1.62267e-11	-0.0130039	0.0134146	0.332352
Basal metabolic rate	rs6460270	7q11.21		G	C	0.214477	0.0179554	0.0029845	1.78722e-09	-0.000171907	0.0151871	0.990969
Basal metabolic rate	rs7858917	9q31.2	ZNF462	A	T	0.294839	0.0179935	0.00268944	2.2287e-11	-0.0210846	0.0139028	0.129375
Basal metabolic rate	rs607472	11q23.3		G	C	0.417823	0.0180092	0.0024927	5.03019e-13	0.00475583	0.0124315	0.702043
Basal metabolic rate	rs704076	12q21.33	DUSP6	A	C	0.187509	0.0180249	0.00312684	8.1939e-09	0.0115871	0.0156504	0.459073
Basal metabolic rate	rs2148564	14q32.12	UNC79	G	A	0.726657	0.0180435	0.00274354	4.81513e-11	-0.0383458	0.0137145	0.00517395
Basal metabolic rate	rs11709402	3q22.1	CPNE4	G	A	0.275986	0.0181252	0.00273912	3.66711e-11	-0.00822713	0.0136284	0.54606
Basal metabolic rate	rs35710322	18q21.1	DYM	C	T	0.417671	0.0182005	0.00247507	1.93498e-13	0.02151	0.0124991	0.0852649
Basal metabolic rate	rs9295	2p22.2	CRIM1	A	G	0.298142	0.0182072	0.00269352	1.38604e-11	0.0126857	0.0134447	0.345402
Basal metabolic rate	rs6511690	19p13.2	DNMT1	C	T	0.820132	0.0182562	0.00326187	2.18447e-08	0.0108437	0.0169478	0.522283
Basal metabolic rate	rs2102278	4q12		G	A	0.320418	0.0182715	0.00262887	3.6503e-12	0.00168453	0.013194	0.898407
Basal metabolic rate	rs61849823	10q21.1	PRKG1	C	T	0.158701	0.0183281	0.00331929	3.35997e-08	0.0295383	0.0168928	0.0803643
Basal metabolic rate	rs4864766	4q12	FIP1L1;LNX1	G	T	0.194902	0.0183712	0.00312639	4.20283e-09	0.0090532	0.0154353	0.557522
Basal metabolic rate	rs3740591	10q21.3		T	C	0.425047	0.0184179	0.00247177	9.26237e-14	0.0224737	0.0131285	0.086928
Basal metabolic rate	rs992105	6p21.31	FKBP5	A	C	0.839162	0.0184195	0.00332892	3.14708e-08	-0.00978853	0.0164833	0.552617
Basal metabolic rate	rs7218014	17q24.2	BPTF	C	T	0.210314	0.0184514	0.00309096	2.38277e-09	0.0220582	0.0150943	0.143916
Basal metabolic rate	rs2280940	8p21.3	LOXL2	T	C	0.694112	0.0185662	0.00265728	2.81466e-12	0.00139707	0.0138625	0.919724
Basal metabolic rate	rs1286138	14q32.11	RPS6KA5	G	T	0.683416	0.0185864	0.00261942	1.29017e-12	-0.0164691	0.0130004	0.20522
Basal metabolic rate	rs75406471	10p15.1	AKR1C4	A	G	0.145991	0.0186912	0.00338751	3.43746e-08	0.00873217	0.0173209	0.614162
Basal metabolic rate	rs2290345	15q24.1		T	C	0.170535	0.018705	0.00324955	8.60995e-09	0.0116226	0.0162411	0.474218
Basal metabolic rate	rs34478611	9p13.3	MSMP;RGP1	A	G	0.227504	0.0187757	0.00286243	5.41261e-11	-0.0016652	0.0144085	0.907993
Basal metabolic rate	rs10237306	7q31.32		T	G	0.390102	0.0188051	0.00253045	1.07609e-13	0.0239258	0.0125815	0.0572141
Basal metabolic rate	rs61947194	13q12.3		A	G	0.238549	0.0188136	0.00290383	9.25282e-11	-0.0265967	0.0145589	0.0677243
Basal metabolic rate	rs12073468	1q42.12	DNAH14	T	C	0.22735	0.0188624	0.00292147	1.07344e-10	-0.0121413	0.0147227	0.409561
Basal metabolic rate	rs2158045	7q21.3	CALCR	T	C	0.4644	0.0188947	0.0024595	1.56647e-14	-0.0272404	0.0123987	0.0280178
Basal metabolic rate	rs4290163	10q24.32		T	G	0.394771	0.0189341	0.00251808	5.5212e-14	-0.00916109	0.0125161	0.464202
Basal metabolic rate	rs1534043	2p25.1		T	C	0.318459	0.0189402	0.00261863	4.74141e-13	0.0118655	0.0131627	0.367352
Basal metabolic rate	rs112957890	14q13.2	RALGAPA1	G	A	0.262764	0.0189991	0.00278061	8.34564e-12	-0.011368	0.0139044	0.413596
Basal metabolic rate	rs7781964	7q34	PARP12	A	G	0.187236	0.0190041	0.00316811	1.99294e-09	0.0200413	0.0157377	0.202854
Basal metabolic rate	rs10118701	9q31.1	INVS	G	A	0.337025	0.0190157	0.00263909	5.79869e-13	-0.00131639	0.0130538	0.919675
Basal metabolic rate	rs1967315	8q24.21		A	G	0.269337	0.0190704	0.00277271	6.08521e-12	0.0283828	0.0137885	0.0395473
Basal metabolic rate	rs11205617	1p33	AGBL4	A	G	0.326977	0.0190883	0.00263966	4.793e-13	0.00317644	0.0130556	0.807772
Basal metabolic rate	rs17770336	9p21.1	LINGO2	T	C	0.330325	0.0191293	0.00262513	3.17739e-13	0.0167501	0.0129849	0.197063
Basal metabolic rate	rs3809570	15q22.31	SMAD6	A	C	0.232329	0.0191364	0.00286357	2.34938e-11	-0.0683557	0.0150754	5.78041e-06
Basal metabolic rate	rs62127683	2p23.3	ASXL2	T	C	0.217351	0.0191686	0.00291764	5.04226e-11	0.00159383	0.0146719	0.913495
Basal metabolic rate	rs4868125	5q35.1		G	C	0.586254	0.0192446	0.00248892	1.06077e-14	-0.010692	0.0127923	0.403255
Basal metabolic rate	rs4635681	3q25.2		G	A	0.160052	0.0194387	0.00338158	9.01829e-09	0.00677291	0.0168636	0.687956
Basal metabolic rate	rs7902690	10p12.1	ANKRD26	G	A	0.150306	0.0195059	0.00356156	4.33455e-08	-0.0178346	0.017366	0.304429
Basal metabolic rate	rs9861443	3p11.1	CGGBP1	C	A	0.708712	0.0195874	0.00271737	5.67965e-13	0.0115118	0.0137458	0.402324
Basal metabolic rate	rs17256211	14q11.2	HOMEZ	G	A	0.65161	0.0197118	0.00257553	1.96093e-14	0.0253874	0.0138051	0.0659165
Basal metabolic rate	rs6821305	4q27		C	A	0.410552	0.0197516	0.00251039	3.61689e-15	-0.00347773	0.0124752	0.780419
Basal metabolic rate	rs9392371	6p25.3	GMDS	T	C	0.211891	0.0198259	0.00305967	9.20102e-11	-0.0264341	0.0152419	0.0828639
Basal metabolic rate	rs12638455	3p24.2		A	C	0.575273	0.0198728	0.00248836	1.39488e-15	-0.0276502	0.0124158	0.025946
Basal metabolic rate	rs836519	7p22.1	DAGLB	T	C	0.202964	0.019878	0.00309451	1.33239e-10	0.0164989	0.0153219	0.28156
Basal metabolic rate	rs7218001	17q21.31	KIF18B	A	C	0.183231	0.0199392	0.00314291	2.23856e-10	-0.000815198	0.015697	0.958582
Basal metabolic rate	rs2900208	12p13.2	ETV6	A	C	0.356261	0.0199617	0.00256643	7.38852e-15	-0.00587314	0.0127971	0.646275
Basal metabolic rate	rs407819	6p21.32	VPS52	A	G	0.139642	0.0199945	0.00348173	9.32482e-09	0.0220651	0.01753	0.208137
Basal metabolic rate	rs1376750	2q22.2	ARHGAP15	T	C	0.137183	0.0201657	0.00352522	1.06348e-08	0.0322267	0.017665	0.0681025
Basal metabolic rate	rs1878528	4q21.21		G	A	0.319423	0.0202582	0.00265065	2.13221e-14	0.0103585	0.013209	0.432922
Basal metabolic rate	rs3134614	1p34.2	MYCL	C	G	0.876354	0.020264	0.00370242	4.42363e-08	0.0108305	0.0188473	0.565531
Basal metabolic rate	rs2592831	4p16.3	SLBP	C	T	0.346187	0.0203202	0.00260143	5.6816e-15	-0.0165631	0.0129376	0.200463
Basal metabolic rate	rs11187838	10q23.33	PLCE1	A	G	0.426253	0.0204089	0.00247976	1.87611e-16	0.0306644	0.01233	0.0128835
Basal metabolic rate	rs11855017	15q15.1	MAPKBP1	A	C	0.174487	0.0204275	0.00317589	1.26042e-10	-0.0294051	0.016083	0.0674986
Basal metabolic rate	rs2979655	8p23.1	MCPH1	G	T	0.161828	0.0204788	0.00336237	1.12631e-09	-0.0163353	0.0173164	0.345506
Basal metabolic rate	rs10775348	16q24.3	PIEZO1	G	A	0.705066	0.0204811	0.00268546	2.41496e-14	0.0453357	0.0142063	0.00141665
Basal metabolic rate	rs3212260	14q12	ADCY4	T	A	0.253403	0.0205948	0.0028027	2.01311e-13	-0.0060492	0.0140951	0.6678
Basal metabolic rate	rs7141420	14q31.1	NRXN3	T	C	0.531833	0.0206346	0.00245768	4.63628e-17	0.0275467	0.0121841	0.0237673
Basal metabolic rate	rs6031847	20q13.12		T	C	0.266724	0.0206626	0.00277504	9.65397e-14	-0.0201573	0.0137419	0.142416
Basal metabolic rate	rs343935	2p21	CAMKMT	C	T	0.161763	0.0207548	0.00334955	5.78694e-10	0.0167939	0.0166869	0.314218
Basal metabolic rate	rs10938398	4p12		A	G	0.438179	0.020791	0.00247884	4.99088e-17	0.0189216	0.0123727	0.126189
Basal metabolic rate	rs2508710	11q13.1		T	G	0.174658	0.0207919	0.0031252	2.8773e-11	-0.0101401	0.0160027	0.526307
Basal metabolic rate	rs35637261	16q24.3	ANKRD11	A	G	0.192969	0.02087	0.00300565	3.83022e-12	0.0367121	0.0153413	0.0167101
Basal metabolic rate	rs676105	11p14.1	MPPED2	C	T	0.299339	0.0211329	0.00266717	2.31959e-15	0.00764593	0.013305	0.565517
Basal metabolic rate	rs868554	16p12.3	GPR139	G	C	0.25218	0.0211573	0.00287458	1.84115e-13	-0.00550912	0.014538	0.704729
Basal metabolic rate	rs2876826	7p12.1	DDC	G	A	0.240492	0.0212032	0.00294532	6.08099e-13	-0.00306318	0.0147492	0.835475
Basal metabolic rate	rs2106929	7q21.2	CDK6	T	G	0.132284	0.0212731	0.00359234	3.18759e-09	0.0158942	0.0191364	0.406213
Basal metabolic rate	rs10741669	11p15.5	KCNQ1	A	G	0.889828	0.0212822	0.0037845	1.87255e-08	-0.0517493	0.0205721	0.0118861
Basal metabolic rate	rs11071182	15q21.3	CCPG1;PIGB	G	A	0.873619	0.021307	0.00366645	6.20299e-09	-0.0406039	0.0182226	0.0258662
Basal metabolic rate	rs520829	6q25.3		G	T	0.486905	0.0213415	0.00245991	4.12605e-18	-0.0290724	0.0122909	0.0180126
Basal metabolic rate	rs951366	1q32.1	NUCKS1	C	T	0.386304	0.0213526	0.00251193	1.8955e-17	0.00556245	0.012474	0.655654
Basal metabolic rate	rs73966422	2q11.2	AFF3	G	C	0.118787	0.0214157	0.00374786	1.10374e-08	0.0263074	0.0186314	0.157953
Basal metabolic rate	rs10214770	6p21.31		G	A	0.591468	0.021491	0.00249096	6.29167e-18	-0.0320343	0.0124495	0.0100782
Basal metabolic rate	rs6950388	7p22.3		A	G	0.774195	0.0215362	0.00304284	1.46905e-12	0.0241867	0.0362556	0.504697
Basal metabolic rate	rs7014106	8q11.21		T	C	0.247657	0.0215383	0.00287066	6.25654e-14	0.00524074	0.0141086	0.710297
Basal metabolic rate	rs12048049	1q41	TGFB2	G	C	0.287799	0.0215571	0.00271529	2.04176e-15	0.00453113	0.0135125	0.737378
Basal metabolic rate	rs34997336	12q24.31	SBNO1	A	G	0.200819	0.0215737	0.00304426	1.37643e-12	-0.0368085	0.0153811	0.0167069
Basal metabolic rate	rs73601548	10p12.33	CACNB2	T	C	0.111502	0.021701	0.00386543	1.97696e-08	-0.00360973	0.0194121	0.852482
Basal metabolic rate	rs4613239	2q24.3		G	C	0.118736	0.0217132	0.0037953	1.05951e-08	0.0332119	0.0187781	0.076953
Basal metabolic rate	rs17042314	2p25.3		C	T	0.120643	0.0217184	0.00374836	6.87509e-09	0.0451439	0.0216936	0.0374358
Basal metabolic rate	rs11880992	19p13.3	DOT1L	A	G	0.403872	0.0217228	0.00250003	3.67266e-18	0.00433251	0.0129695	0.738339
Basal metabolic rate	rs2678204	1q32.1	IPO9	G	T	0.339525	0.0217541	0.00258973	4.47638e-17	0.0411268	0.0128537	0.00137612
Basal metabolic rate	rs1542224	2q36.1	KCNE4	C	T	0.726312	0.0218688	0.00273997	1.45161e-15	0.0215925	0.0138621	0.119313
Basal metabolic rate	rs57635800	11p11.2		A	G	0.288602	0.0218702	0.00270609	6.39936e-16	0.0142716	0.0136553	0.295961
Basal metabolic rate	rs60077625	1q24.3	DNM3	A	G	0.305029	0.0219679	0.00264208	9.23754e-17	0.00670028	0.0132478	0.613022
Basal metabolic rate	rs3814333	1q25.3		T	C	0.320353	0.0220993	0.00264022	5.77081e-17	-0.0129287	0.013194	0.327139
Basal metabolic rate	rs1325596	1q25.2	PAPPA2	A	G	0.553535	0.0221074	0.00246792	3.32456e-19	-0.0169625	0.012244	0.16594
Basal metabolic rate	rs28642975	12q24.31	MLXIP	A	G	0.453038	0.0222699	0.00246146	1.47115e-19	-0.00558397	0.0123619	0.651479
Basal metabolic rate	rs3966775	6q22.31		A	C	0.52495	0.0222917	0.00246131	1.34979e-19	-0.0164092	0.0122478	0.180322
Basal metabolic rate	rs4243464	6q24.1		T	C	0.73501	0.0225436	0.00275188	2.57645e-16	-0.00219955	0.0137792	0.873174
Basal metabolic rate	rs12475607	2q37.3	HDLBP	C	T	0.0981833	0.02258	0.00405186	2.50936e-08	0.00958211	0.0205314	0.64071
Basal metabolic rate	rs73013411	6q26		A	C	0.122628	0.0225883	0.00364422	5.71222e-10	-0.00446836	0.018653	0.810678
Basal metabolic rate	rs2897968	12q13.11	SLC38A2	A	G	0.605199	0.0226364	0.00251323	2.13062e-19	0.0126595	0.0125207	0.311976
Basal metabolic rate	rs77234976	17p13.1	PHF23	G	C	0.148724	0.0226558	0.00348345	7.84147e-11	-0.0416196	0.0176554	0.0184069
Basal metabolic rate	rs1815518	1p36.11		T	C	0.171361	0.0226782	0.00322676	2.09614e-12	-0.0172912	0.0162643	0.28772
Basal metabolic rate	rs16930370	12p13.32	TSPAN9	C	T	0.173899	0.0228725	0.00324961	1.9462e-12	-0.00155943	0.0167559	0.92585
Basal metabolic rate	rs6860245	5q23.3		C	G	0.233125	0.0228752	0.00284333	8.63723e-16	0.0152899	0.0143047	0.285127
Basal metabolic rate	rs73163931	7q36.3		G	A	0.110855	0.0229679	0.00400453	9.73316e-09	0.0255844	0.0196913	0.19385
Basal metabolic rate	rs4369056	9q31.3	IKBKAP	T	C	0.125731	0.0230633	0.00371737	5.50468e-10	-0.0083315	0.0191025	0.66273
Basal metabolic rate	rs10761022	9q22.32	HABP4	T	A	0.2123	0.0230899	0.00297118	7.79245e-15	-0.0129594	0.0149511	0.386059
Basal metabolic rate	rs13430869	2q35		T	G	0.724705	0.0231799	0.00282811	2.48908e-16	-0.000931167	0.0138659	0.946458
Basal metabolic rate	rs33967909	5q31.2	GFRA3	A	G	0.226641	0.0232801	0.00299321	7.40695e-15	0.016515	0.014676	0.260459
Basal metabolic rate	rs2842385	6p22.3		G	A	0.193533	0.0233651	0.00307359	2.92554e-14	-0.0219978	0.015484	0.155409
Basal metabolic rate	rs35626515	16p11.2	NPIPB8	A	C	0.413759	0.0234053	0.00249935	7.68319e-21	-0.00699853	0.0125549	0.57723
Basal metabolic rate	rs3818416	13q22.3	EDNRB	C	A	0.767715	0.0234417	0.00290169	6.57283e-16	0.0585973	0.0144882	5.24395e-05
Basal metabolic rate	rs17363646	1p22.3	ODF2L	G	A	0.15253	0.0234793	0.00359907	6.86938e-11	-0.00848786	0.0175283	0.628218
Basal metabolic rate	rs12633841	3p25.3	VGLL4	T	G	0.18765	0.0235196	0.003223	2.93982e-13	-0.000742373	0.0159163	0.962798
Basal metabolic rate	rs946197	1p32.2		C	G	0.234153	0.0236401	0.00292502	6.39279e-16	0.017466	0.0143521	0.223617
Basal metabolic rate	rs4428159	3p25.3	HRH1	C	G	0.0909105	0.0236825	0.00419706	1.67626e-08	0.0434248	0.0916607	0.635674
Basal metabolic rate	rs244711	5q35.2		T	C	0.686516	0.0237354	0.00264973	3.33293e-19	0.0494021	0.0228154	0.030365
Basal metabolic rate	rs9888189	11p15.5	KCNQ1	T	C	0.149038	0.023986	0.00348874	6.19805e-12	0.0240478	0.0185	0.193642
Basal metabolic rate	rs7730885	5q31.2	CXXC5	G	A	0.365468	0.0240247	0.00254231	3.41152e-21	0.0245603	0.0129738	0.0583483
Basal metabolic rate	rs72801843	16q12.2	RBL2	A	T	0.350019	0.0241348	0.00267574	1.89244e-19	0.00831493	0.0133343	0.532907
Basal metabolic rate	rs12879423	14q12		G	A	0.675867	0.0243225	0.00263202	2.4569e-20	-0.00351332	0.0131776	0.789767
Basal metabolic rate	rs2282231	1p34.3	MACF1	T	C	0.211444	0.0243262	0.00300225	5.39546e-16	-0.0109371	0.0150415	0.467147
Basal metabolic rate	rs55726687	12p13.33	WNK1	A	G	0.224183	0.0243855	0.00300984	5.42797e-16	0.0256055	0.0147649	0.0828807
Basal metabolic rate	rs62246314	3p25.3	SETD5	A	G	0.0993503	0.0244352	0.00407174	1.96077e-09	-0.00915242	0.0203402	0.652735
Basal metabolic rate	rs9843653	3p21.31		C	T	0.492282	0.0245371	0.00245764	1.80485e-23	-0.0208666	0.0122226	0.0877814
Basal metabolic rate	rs12051245	16p13.3	HAGHL;NARFL	C	T	0.261891	0.0245371	0.00291625	3.97958e-17	-0.0117911	0.0249455	0.636447
Basal metabolic rate	rs56161855	17q21.32	SKAP1	T	A	0.137881	0.0245435	0.00362896	1.35172e-11	0.0102058	0.0181446	0.573795
Basal metabolic rate	rs78924007	8q12.2		G	C	0.0756601	0.0249229	0.00447531	2.56451e-08	0.0442471	0.0228136	0.0524404
Basal metabolic rate	rs3853252	6q25.1	ESR1	A	G	0.453643	0.0249785	0.00246635	4.1965e-24	-0.00767393	0.0124009	0.536035
Basal metabolic rate	rs157577	5q31.1	P4HA2	C	G	0.717514	0.0250315	0.0027373	6.01777e-20	0.0105491	0.0138086	0.444896
Basal metabolic rate	rs111640872	19q12		C	G	0.339991	0.025088	0.0026101	7.17068e-22	0.0189119	0.0128764	0.141908
Basal metabolic rate	rs6762578	3q21.3	COPG1	A	G	0.783443	0.0250956	0.00295656	2.1083e-17	0.000505254	0.0148959	0.972942
Basal metabolic rate	rs4652839	1p35.1	A3GALT2	G	C	0.672127	0.0252997	0.0026196	4.58354e-22	0.00773537	0.0130013	0.551864
Basal metabolic rate	rs12356443	10p12.2	SPAG6	G	C	0.0792169	0.0255294	0.00428437	2.54439e-09	-0.0261879	0.022417	0.242719
Basal metabolic rate	rs6235	5q15	PCSK1	G	C	0.273861	0.0255715	0.00277428	3.06248e-20	0.0036363	0.0137378	0.791245
Basal metabolic rate	rs509035	3q26.31	GHSR	A	G	0.318181	0.0256003	0.00263551	2.65792e-22	0.0138588	0.0130751	0.289174
Basal metabolic rate	rs1047891	2q34	CPS1	A	C	0.316083	0.025788	0.00264275	1.71682e-22	0.0177557	0.0134357	0.186324
Basal metabolic rate	rs71301804	3p21.1	SFMBT1	A	C	0.0890727	0.0258275	0.00416195	5.45441e-10	-0.08197	0.0214744	0.000135027
Basal metabolic rate	rs2319817	14q11.2	RPGRIP1	A	G	0.118761	0.0259914	0.00382049	1.02538e-11	0.0051483	0.0227926	0.821297
Basal metabolic rate	rs12713004	2p24.1	KLHL29	G	A	0.742055	0.0260854	0.00275345	2.71686e-21	0.0246618	0.014506	0.0891089
Basal metabolic rate	rs11014285	10p12.1	PRTFDC1	A	G	0.154881	0.0261236	0.00330506	2.70581e-15	0.0427974	0.0170759	0.0122002
Basal metabolic rate	rs25849	16p13.3		G	C	0.308056	0.0263209	0.00271467	3.16229e-22	-0.00371989	0.0145741	0.798538
Basal metabolic rate	rs34914463	17p13.1	ZBTB4	C	T	0.118636	0.0263369	0.00362417	3.6835e-13	0.00767693	0.0199597	0.700517
Basal metabolic rate	rs34060476	7q11.23	MLXIPL	G	A	0.133004	0.0268829	0.00360304	8.59601e-14	0.0168748	0.0182057	0.353979
Basal metabolic rate	rs6927500	6p24.3		A	G	0.48473	0.0270179	0.00245721	4.06711e-28	-0.00661485	0.0121447	0.585982
Basal metabolic rate	rs76193355	8q21.12		T	G	0.0642573	0.027179	0.00479788	1.47319e-08	-0.00622226	0.0251021	0.804229
Basal metabolic rate	rs6489159	12q24.31	HCAR1	A	G	0.742925	0.0271843	0.00279586	2.41995e-22	-0.0147901	0.0139569	0.289282
Basal metabolic rate	rs16869017	5p13.1		T	C	0.0876548	0.0271959	0.0043906	5.86863e-10	-0.013534	0.0220119	0.538655
Basal metabolic rate	rs3802725	10q24.31	FAM178A	T	G	0.440145	0.0274465	0.00248127	1.95073e-28	-0.0423349	0.0124322	0.000660983
Basal metabolic rate	rs4477562	13q14.3		T	C	0.129591	0.0275557	0.00367049	6.04892e-14	0.019068	0.018279	0.296871
Basal metabolic rate	rs652112	1p35.2		C	T	0.103796	0.0276269	0.00402076	6.38407e-12	0.0381947	0.0199783	0.0559004
Basal metabolic rate	rs3810291	19q13.32	ZC3H4	A	G	0.668631	0.0276603	0.00262766	6.57865e-26	-0.00939338	0.0138495	0.497615
Basal metabolic rate	rs12209223	6q14.1	FILIP1	A	C	0.103415	0.0278542	0.00405604	6.55376e-12	0.00505554	0.0205328	0.805514
Basal metabolic rate	rs73199010	13q14.2	DLEU1	A	G	0.0909196	0.0280949	0.00437731	1.38003e-10	0.0422805	0.021894	0.0534645
Basal metabolic rate	rs6088638	20q11.22	ACSS2	C	T	0.167853	0.0281208	0.00323049	3.19508e-18	-0.0162865	0.0165035	0.323715
Basal metabolic rate	rs74411434	2q35	DIRC3	T	C	0.062086	0.0284497	0.00460593	6.55058e-10	-0.10392	0.0806318	0.197459
Basal metabolic rate	rs7132908	12q13.12	FAIM2	A	G	0.388705	0.0286061	0.0025255	9.77215e-30	-0.00114032	0.0131038	0.930654
Basal metabolic rate	rs2238435	16p13.3	ADCY9	G	C	0.608575	0.0290441	0.00252486	1.28733e-30	-0.00449181	0.0136154	0.741471
Basal metabolic rate	rs11030119	11p14.1	BDNF	A	G	0.299342	0.0295531	0.00265854	1.05754e-28	-0.0142672	0.0133567	0.285444
Basal metabolic rate	rs13381549	18q21.32		A	C	0.0538161	0.0296447	0.00532436	2.58262e-08	0.0240077	0.0405008	0.553334
Basal metabolic rate	rs6874142	5q35.1	STC2	G	T	0.0973029	0.0297469	0.00390293	2.51018e-14	-0.0181686	0.0693252	0.793261
Basal metabolic rate	rs13340461	6p21.1	CCND3	T	C	0.27422	0.0298217	0.00275752	2.96374e-27	-0.0204721	0.0136473	0.133592
Basal metabolic rate	rs1478575	2q35	DIRC3	A	T	0.670158	0.0300477	0.00264511	6.71827e-30	-0.00936002	0.0130782	0.474179
Basal metabolic rate	rs78855927	16q12.2		T	C	0.0508354	0.0305444	0.00549596	2.73661e-08	-0.0152639	0.0276397	0.58078
Basal metabolic rate	rs62515433	8q12.1	CHCHD7	T	A	0.231891	0.0306604	0.00295357	3.05993e-25	0.0185102	0.0149392	0.215334
Basal metabolic rate	rs768023	6q21		A	G	0.617907	0.0306624	0.00254189	1.68686e-33	0.00346154	0.0125276	0.782308
Basal metabolic rate	rs1260326	2p23.3	GCKR	C	T	0.608468	0.030821	0.00251495	1.60498e-34	0.0280444	0.012569	0.0256656
Basal metabolic rate	rs10111935	8q21.11		A	G	0.273025	0.0308417	0.00272117	9.0221e-30	-0.00606557	0.0138398	0.661189
Basal metabolic rate	rs10236214	7q36.1	KCNH2	T	C	0.648939	0.0312861	0.00256096	2.58151e-34	0.00808249	0.0133149	0.543833
Basal metabolic rate	rs118136297	6p21.31		T	C	0.0590598	0.0319341	0.00499173	1.58277e-10	-0.044226	0.0325033	0.17362
Basal metabolic rate	rs9388490	6q22.32		T	C	0.435882	0.0322009	0.00247599	1.16743e-38	-0.0399267	0.012328	0.00120081
Basal metabolic rate	rs2229840	12q24.31	NCOR2	T	C	0.158891	0.0323877	0.00334559	3.66706e-22	0.0116028	0.0176096	0.509966
Basal metabolic rate	rs68106312	17q21.32		A	G	0.0922152	0.032538	0.0041542	4.79473e-15	0.0199997	0.0219237	0.361643
Basal metabolic rate	rs75571707	20q13.2	ZFP64	A	T	0.0476038	0.0326494	0.00555759	4.23906e-09	0.0116136	0.0296753	0.695533
Basal metabolic rate	rs76098726	1q21.3		C	T	0.071937	0.0327188	0.00454183	5.86487e-13	-0.0261137	0.0247521	0.291421
Basal metabolic rate	rs141729694	5q14.3		T	C	0.0716163	0.0332117	0.00472778	2.14787e-12	0.014324	0.0235979	0.543849
Basal metabolic rate	rs2005172	17q23.3		C	A	0.629455	0.0332433	0.00256217	1.74067e-38	-0.0282648	0.0134668	0.0358304
Basal metabolic rate	rs78500700	22q13.33	MOV10L1	A	T	0.0485966	0.0337905	0.00607559	2.67376e-08	0.0585468	0.0331574	0.0774423
Basal metabolic rate	rs117837409	16p13.3	C16orf96	G	A	0.043602	0.0339309	0.00582946	5.86951e-09	0.0272031	0.053274	0.609613
Basal metabolic rate	rs76798800	1q21.3	DCST2	T	G	0.263286	0.0344821	0.0027769	2.14025e-35	0.0044418	0.0138013	0.747574
Basal metabolic rate	rs78818722	16q22.1	SLC12A4	T	C	0.0591137	0.0351546	0.0049019	7.4272e-13	0.0024156	0.0382807	0.949685
Basal metabolic rate	rs3798519	6p12.3	TFAP2B	C	A	0.188904	0.0352946	0.00320926	3.96341e-28	-5.35096e-05	0.0156882	0.997279
Basal metabolic rate	rs714785	6p12.3	PKHD1	A	G	0.0355116	0.0359243	0.00643196	2.33534e-08	0.048591	0.0324967	0.134847
Basal metabolic rate	rs35874463	15q22.33	SMAD3	G	A	0.0555217	0.0360111	0.00526672	8.07344e-12	0.060978	0.0305158	0.0456901
Basal metabolic rate	rs111901479	1p32.3	FAF1	A	G	0.0842967	0.0361947	0.00433283	6.64656e-17	0.0484471	0.0216282	0.0250915
Basal metabolic rate	rs112758380	11p15.2		A	G	0.0593781	0.0362225	0.00527186	6.3902e-12	0.0023106	0.0262931	0.929973
Basal metabolic rate	rs78470967	12p13.32		A	T	0.043271	0.0371363	0.00606919	9.43678e-10	0.0257289	0.031263	0.410518
Basal metabolic rate	rs148225495	11p15.5		A	C	0.0228303	0.0372246	0.00672654	3.13256e-08	0.0766022	0.123473	0.534998
Basal metabolic rate	rs10283100	8q24.12	ENPP2	G	A	0.942677	0.0375827	0.00535315	2.21202e-12	0.0722051	0.0354628	0.0417424
Basal metabolic rate	rs11642430	16p11.2	FAM57B	G	C	0.398713	0.0379566	0.00250472	7.42567e-52	0.0359366	0.0125979	0.00433647
Basal metabolic rate	rs6050446	20p11.21	ENTPD6	G	A	0.970387	0.0389753	0.00685694	1.3163e-08	-0.0302004	0.0415916	0.467767
Basal metabolic rate	rs7977788	12q22		A	G	0.232888	0.0394786	0.0029418	4.74126e-41	0.0281844	0.0144739	0.0515031
Basal metabolic rate	rs28457693	9q22.32	PTCH1	G	A	0.108158	0.0398376	0.00397102	1.11023e-23	0.0102425	0.0201575	0.611368
Basal metabolic rate	rs55681913	5p12	GHR	C	T	0.108938	0.0409854	0.00394756	3.00561e-25	0.0225505	0.0208913	0.280399
Basal metabolic rate	rs3130046	6p21.33		G	C	0.197699	0.0411074	0.00308486	1.68512e-40	0.0139269	0.0161417	0.388254
Basal metabolic rate	rs186281175	4q21.3	PTPN13	C	T	0.0297148	0.0412949	0.00674732	9.35628e-10	-0.00611741	0.0352927	0.862389
Basal metabolic rate	rs57477602	2p16.1		A	G	0.0424295	0.041442	0.0058324	1.20155e-12	-0.0153398	0.030038	0.609576
Basal metabolic rate	rs7235010	18q11.2	CABLES1	A	G	0.78543	0.0415135	0.00298485	5.82462e-44	-0.00529385	0.0148295	0.721106
Basal metabolic rate	rs73175572	3q27.2	IGF2BP2	G	A	0.109612	0.042457	0.003893	1.09129e-27	0.00941563	0.0202167	0.641404
Basal metabolic rate	rs139996541	6p21.31		T	G	0.0257544	0.0426583	0.00766123	2.57777e-08	-0.0897304	0.11349	0.429152
Basal metabolic rate	rs42044	7q21.2	CDK6	G	T	0.272803	0.0434204	0.00276607	1.6475e-55	0.0630508	0.013652	3.86657e-06
Basal metabolic rate	rs543874	1q25.2		G	A	0.196885	0.0446168	0.00302678	3.66172e-49	-0.0165493	0.0152016	0.276307
Basal metabolic rate	rs61862463	10q22.3		G	A	0.0261912	0.0452835	0.00810332	2.29515e-08	0.0560032	0.0416613	0.178868
Basal metabolic rate	rs724016	3q23	ZBTB38	G	A	0.43928	0.0466485	0.00246945	1.51152e-79	0.014	0.0122463	0.252953
Basal metabolic rate	rs4627713	3p22.3	CLASP2	C	T	0.0252232	0.0486485	0.00746209	7.06806e-11	0.0108644	0.0384933	0.777758
Basal metabolic rate	rs17024393	1p13.3	GNAT2	C	T	0.0313801	0.0487664	0.00774846	3.10389e-10	0.020934	0.0369128	0.570632
Basal metabolic rate	rs148115848	3p21.31	CACNA2D2	T	C	0.0211116	0.0513585	0.00823818	4.54618e-10	0.0196683	0.0464614	0.672059
Basal metabolic rate	rs112635299	14q32.13		T	G	0.0187358	0.0514695	0.00851813	1.52052e-09	-0.0985807	0.0464588	0.0338466
Basal metabolic rate	rs112867328	4q21.21	C4orf22	T	C	0.019624	0.0530929	0.00937615	1.49253e-08	-0.0497989	0.0500721	0.319958
Basal metabolic rate	rs7559547	2p25.3		T	C	0.825343	0.0533243	0.00323853	6.85967e-61	0.0187248	0.016085	0.244376
Basal metabolic rate	rs143384	20q11.22	GDF5	G	A	0.410125	0.0561447	0.00250286	2.31287e-111	-0.00642692	0.0124926	0.606932
Basal metabolic rate	rs34517439	1p31.1	DNAJB4;GIPC2	A	C	0.124446	0.0570666	0.00370357	1.49645e-53	-0.0441654	0.0196156	0.0243513
Basal metabolic rate	rs79451365	8q24.22	ZFAT	C	T	0.0136246	0.0610619	0.0103898	4.17978e-09	-0.0268596	0.0529313	0.611845
Basal metabolic rate	rs11642015	16q12.2	FTO	T	C	0.410422	0.062574	0.00250284	7.96761e-138	0.00470346	0.0123654	0.703669
Basal metabolic rate	rs113457986	9q22.32		G	A	0.0135681	0.0627999	0.0101011	5.06891e-10	-0.0522352	0.0541367	0.334607
Basal metabolic rate	rs2744965	6p21.31	C6orf106	T	C	0.147762	0.0638829	0.00354586	1.57575e-72	-0.0284542	0.017513	0.104216
Basal metabolic rate	rs117612812	20q11.22		T	C	0.0132537	0.0650476	0.010352	3.31274e-10	0.00438989	0.0566975	0.938284
Basal metabolic rate	rs149229890	1p36.33	MORN1	T	G	0.0081285	0.0651453	0.0116725	2.39209e-08	-0.0594583	0.19698	0.762767
Basal metabolic rate	rs41271299	6p22.3	ID4	T	C	0.0405272	0.0680058	0.00554658	1.49519e-34	0.0019385	0.0452166	0.965804
Basal metabolic rate	rs62621812	7q31.33	ZNF800	A	G	0.025388	0.0694388	0.00854316	4.37983e-16	0.0583404	0.0419489	0.164301
Basal metabolic rate	rs6567160	18q21.32		C	T	0.225699	0.0705938	0.00289884	7.11907e-131	0.0110959	0.0145114	0.444488
Basal metabolic rate	rs41284816	13q14.2		T	G	0.0197249	0.1224	0.00879309	4.92749e-44	-0.0257669	0.0580372	0.657063
Basal metabolic rate	rs78378222	17p13.1	TP53	G	T	0.013393	0.131162	0.0110226	1.21108e-32	0.0412585	0.055244	0.455159
Basal metabolic rate	rs76895963	12p13.32	CCND2	G	T	0.0260327	0.149114	0.00893033	1.45103e-62	0.123552	0.0672835	0.0663147
Birth weight	rs116707877	4p14		T	C	0.017081	-0.069439	0.0116594	2.5958e-09	0.0088193	0.0495272	0.858668
Birth weight	rs45560031	7p13	AEBP1	C	G	0.0576761	-0.0474328	0.00692053	7.20604e-12	-0.0244344	0.0291701	0.402225
Birth weight	rs13322435	3q25.31		G	A	0.397327	-0.0468943	0.00328118	2.59534e-46	0.0226171	0.0126115	0.0729124
Birth weight	rs7306710	12q14.3		C	T	0.511823	-0.0414311	0.00321929	6.91807e-38	0.0105983	0.012267	0.387604
Birth weight	rs6971880	7p12.3		A	T	0.0554607	-0.0412639	0.00654559	2.90526e-10	-0.0255601	0.0264577	0.334008
Birth weight	rs222852	17p13.1	PHF23	G	A	0.415189	-0.0351524	0.0032489	2.82402e-27	0.0169596	0.0128797	0.187917
Birth weight	rs10440833	6p22.3	CDKAL1	A	T	0.274371	-0.0350849	0.00365385	7.91564e-22	-0.0283472	0.0137561	0.039332
Birth weight	rs41311445	22q13.2	NHP2L1	C	A	0.101302	-0.0344173	0.00544027	2.51495e-10	0.0193088	0.0210657	0.359354
Birth weight	rs12534093	7p15.3	IGF2BP3	A	T	0.333255	-0.0342263	0.00374499	6.34977e-20	-0.00331038	0.0145011	0.819425
Birth weight	rs4144829	4p15.31	LCORL	T	C	0.729437	-0.0317557	0.00365965	4.08566e-18	0.0111284	0.0138504	0.4217
Birth weight	rs7722058	5q11.2		C	T	0.155507	-0.0307107	0.00441647	3.56989e-12	0.00599864	0.0169737	0.723782
Birth weight	rs28378473	9q34.3	GPSM1	C	T	0.727727	-0.0306075	0.00364434	4.54721e-17	0.011309	0.0165934	0.495533
Birth weight	rs11698914	20q11.21	COMMD7	G	C	0.761698	-0.0303528	0.00384459	2.92013e-15	0.0369217	0.0148703	0.0130311
Birth weight	rs72698731	14q32.2	DLK1	C	T	0.130168	-0.0302728	0.00483481	3.82281e-10	0.010176	0.019589	0.60343
Birth weight	rs55958435	15q26.2		G	A	0.261954	-0.0298741	0.00371089	8.30062e-16	-0.0279439	0.0162469	0.0854406
Birth weight	rs7744700	6p12.1		A	T	0.295771	-0.0297054	0.00353945	4.78263e-17	0.00440845	0.0142905	0.757711
Birth weight	rs7772579	6q25.1	ESR1	C	A	0.284725	-0.029402	0.00358837	2.54835e-16	-0.0211967	0.0135999	0.119093
Birth weight	rs36112366	8q12.1		G	T	0.11211	-0.0285774	0.00515475	2.96172e-08	-0.0190659	0.019544	0.329293
Birth weight	rs12889267	14q11.2	ARHGEF40	G	A	0.164443	-0.0272444	0.00429773	2.31393e-10	-0.0170754	0.0167326	0.307498
Birth weight	rs10883846	10q24.33		T	C	0.37768	-0.0262283	0.00329053	1.58419e-15	0.0266234	0.0125955	0.0345385
Birth weight	rs4870941	8q24.13		C	G	0.245836	-0.0262097	0.00377491	3.84694e-12	0.0143924	0.0143345	0.31536
Birth weight	rs798548	7p22.3	AMZ1	C	T	0.307131	-0.0260518	0.00350794	1.11945e-13	-0.0380754	0.0133584	0.00436773
Birth weight	rs11042596	11p15.5		G	T	0.668257	-0.0249173	0.00340782	2.64589e-13	-0.00316428	0.0136972	0.817302
Birth weight	rs7402983	15q26.3	IGF1R	C	A	0.608423	-0.0244053	0.0032865	1.12453e-13	-0.0112759	0.0147461	0.444469
Birth weight	rs6570509	6q24.1	GPR126	T	G	0.289033	-0.0242715	0.00356589	1.00237e-11	0.0206954	0.0134974	0.125205
Birth weight	rs7854962	9q22.32		G	C	0.207757	-0.0238966	0.00392475	1.14044e-09	-0.0088761	0.0152239	0.559869
Birth weight	rs7285579	22q13.31		T	C	0.28307	-0.023787	0.00351821	1.37334e-11	-0.0354842	0.02196	0.106125
Birth weight	rs7336104	13q22.1		T	C	0.175487	-0.0233362	0.00420445	2.85452e-08	0.0453845	0.0160262	0.0046274
Birth weight	rs2344500	12p11.23	ITPR2	A	G	0.489206	-0.0221988	0.003219	5.3581e-12	0.014	0.012181	0.250418
Birth weight	rs6467157	7q32.1	SND1	C	T	0.282155	-0.0221164	0.0035269	3.59979e-10	-0.00760317	0.0137371	0.579937
Birth weight	rs9379832	6p22.2		G	A	0.297029	-0.0221119	0.00369598	2.19852e-09	-0.00603724	0.0138943	0.663916
Birth weight	rs4350272	10p12.1		G	A	0.736384	-0.0219687	0.0036261	1.3766e-09	0.011832	0.0138123	0.391652
Birth weight	rs7223535	17q11.2	ATAD5	A	G	0.274594	-0.0217009	0.00362372	2.12106e-09	-0.0316323	0.0137276	0.0212067
Birth weight	rs5030317	11p13	WT1	G	C	0.262551	-0.021102	0.00363707	6.56625e-09	-0.0206094	0.0138394	0.136439
Birth weight	rs9827156	3q27.1	KLHL24	A	G	0.256966	-0.0207652	0.00366464	1.46057e-08	0.00379827	0.0138825	0.784391
Birth weight	rs4681161	3q24	CPA3	C	T	0.566481	-0.0201848	0.00324198	4.79289e-10	0.0015992	0.0122764	0.896356
Birth weight	rs5762980	22q12.1	KREMEN1	G	A	0.653767	-0.0194376	0.00337554	8.50604e-09	0.0385269	0.0128494	0.00271448
Birth weight	rs2647873	12q23.2		G	A	0.476279	-0.0189422	0.00322073	4.07628e-09	-0.0198635	0.012197	0.103407
Birth weight	rs28366133	6p21.33		T	C	0.367042	-0.0182748	0.00333962	4.45167e-08	-0.013669	0.0148776	0.358221
Birth weight	rs667515	11q13.3		C	G	0.377964	-0.0182697	0.0033052	3.25123e-08	-0.00806481	0.0159106	0.612236
Birth weight	rs2163167	3p21.1	RFT1	C	T	0.559095	-0.0180588	0.00324089	2.51911e-08	-0.0153672	0.0122892	0.211132
Birth weight	rs3810232	19q13.42	RPS9	C	A	0.39677	-0.0178817	0.00327535	4.78132e-08	-0.000733165	0.0151733	0.961462
Birth weight	rs2071382	15q26.1	FES	C	T	0.533474	0.0178205	0.00322261	3.20994e-08	0.00416027	0.0128622	0.746355
Birth weight	rs2645715	8p21.1	PNOC	G	A	0.546114	0.0184894	0.00323575	1.10446e-08	0.00229453	0.0123101	0.852135
Birth weight	rs34712412	2p21		A	G	0.477839	0.0185626	0.00321877	8.08267e-09	-0.00201025	0.0122507	0.869659
Birth weight	rs35502362	19p13.3		T	C	0.336453	0.0186748	0.00338305	3.39204e-08	0.0173558	0.0132052	0.188741
Birth weight	rs12679821	8q24.3		T	C	0.514291	0.0188551	0.0032207	4.79684e-09	-0.00950202	0.0133542	0.476752
Birth weight	rs9669403	12q13.11		A	G	0.392513	0.0189767	0.00328159	7.36014e-09	0.00112608	0.0127088	0.929395
Birth weight	rs339969	15q22.2	RORA	A	C	0.629239	0.0190388	0.00330662	8.53626e-09	0.010929	0.0126213	0.386537
Birth weight	rs2608029	8q24.21		G	C	0.337329	0.019105	0.00341504	2.2171e-08	0.0292899	0.0128651	0.022804
Birth weight	rs71585962	5q33.3		A	G	0.365056	0.0191406	0.00335003	1.10787e-08	0.0289189	0.0126848	0.0226186
Birth weight	rs577044	11q23.1	SIK2	T	G	0.714632	0.0196398	0.00357037	3.78594e-08	-0.030166	0.013471	0.0251351
Birth weight	rs11225170	11q22.1	YAP1	C	T	0.36783	0.0196936	0.00334945	4.11749e-09	-0.010371	0.0145723	0.476656
Birth weight	rs2423514	20p12.2		G	A	0.446741	0.0198202	0.00322719	8.18362e-10	0.00214835	0.0123758	0.862185
Birth weight	rs2296528	20q13.32	NPEPL1;STX16-NPEPL1	C	G	0.626164	0.0198597	0.00333464	2.59625e-09	0.00317193	0.0126986	0.802753
Birth weight	rs2901307	10q26.13		T	C	0.492789	0.0198652	0.00322459	7.26496e-10	-0.00439164	0.0123326	0.721766
Birth weight	rs4958244	5q31.1		G	A	0.587441	0.0203149	0.0032606	4.66147e-10	-0.00592831	0.0123936	0.632411
Birth weight	rs1056567	9q33.2	PHF19	G	A	0.676693	0.0203651	0.00344464	3.38348e-09	0.00049512	0.0132207	0.970126
Birth weight	rs9483085	6q23.1	L3MBTL3	T	C	0.245299	0.0204889	0.00369722	2.99895e-08	-0.0401337	0.0141889	0.00467628
Birth weight	rs34844754	8p11.22		A	G	0.69893	0.0209885	0.00350718	2.17528e-09	0.00530761	0.0134184	0.692438
Birth weight	rs36101267	4q22.3		A	G	0.223159	0.0211568	0.00372303	1.32796e-08	-0.00151211	0.0144451	0.91663
Birth weight	rs11187838	10q23.33	PLCE1	A	G	0.426253	0.0213615	0.00324842	4.84637e-11	0.0306644	0.01233	0.0128835
Birth weight	rs4078443	22q13.33	PIM3	C	T	0.738921	0.0221271	0.00369779	2.18276e-09	0.0142991	0.01789	0.424128
Birth weight	rs11176006	12q14.3		A	G	0.271032	0.022585	0.00357091	2.54226e-10	-6.1653e-05	0.0164792	0.997015
Birth weight	rs515071	8p11.21	ANK1	G	A	0.766471	0.0228492	0.00378137	1.51948e-09	-0.0184102	0.0144465	0.202533
Birth weight	rs258781	5q31.3	ARHGAP26	G	A	0.800406	0.0229474	0.00409949	2.17615e-08	-0.0291356	0.0154263	0.0589329
Birth weight	rs7104332	11p15.5		A	C	0.252219	0.0232526	0.00364697	1.82339e-10	-0.0280521	0.0146278	0.055146
Birth weight	rs12713004	2p24.1	KLHL29	G	A	0.742055	0.0233708	0.00360706	9.24467e-11	0.0246618	0.014506	0.0891089
Birth weight	rs8069093	17q11.1		T	C	0.405376	0.0234535	0.00326939	7.32734e-13	-0.00529674	0.0125024	0.671815
Birth weight	rs11187143	10q23.33		A	G	0.379599	0.0238229	0.00331507	6.68409e-13	-0.00682219	0.0126262	0.588977
Birth weight	rs6029174	20q12		G	T	0.379234	0.0244433	0.00330816	1.48751e-13	0.00999382	0.0126783	0.430545
Birth weight	rs1015521	4q24	TET2	T	G	0.33836	0.0251298	0.00342913	2.33891e-13	-0.0665134	0.0149419	8.52815e-06
Birth weight	rs6845999	4q31.21		T	C	0.433264	0.0264244	0.00325294	4.56576e-16	-0.000944723	0.0123968	0.939255
Birth weight	rs77994518	1p12		A	G	0.134507	0.0264281	0.00482762	4.3963e-08	-0.00901168	0.0181777	0.620067
Birth weight	rs10505073	8q22.3		C	G	0.204937	0.0271395	0.00418958	9.32537e-11	0.000801724	0.017877	0.96423
Birth weight	rs6930558	6q24.1		T	G	0.753382	0.0273489	0.0036881	1.21717e-13	-0.00937451	0.0141663	0.508135
Birth weight	rs1801253	10q25.3	ADRB1	C	G	0.734488	0.0288894	0.00365794	2.85487e-15	0.00960817	0.0138919	0.489163
Birth weight	rs12205495	6p21.31		A	T	0.223325	0.0294989	0.0038961	3.70882e-14	0.0369918	0.0147574	0.0121877
Birth weight	rs3184504	12q24.12	SH2B3	C	T	0.526125	0.0303127	0.00321989	4.81698e-21	0.0872241	0.0123577	1.68551e-12
Birth weight	rs10823318	10q22.1		T	A	0.688122	0.0303361	0.00348005	2.87564e-18	0.00772037	0.0132449	0.559965
Birth weight	rs1056204	2p25.1	ADAM17	C	A	0.303659	0.03074	0.00349497	1.43533e-18	0.0202231	0.0131805	0.124952
Birth weight	rs28477757	8p23.1	MCPH1	A	G	0.0958372	0.031961	0.0054641	4.94567e-09	-0.0135514	0.023091	0.557292
Birth weight	rs10985827	9q33.2		G	T	0.143078	0.0328377	0.00465738	1.78639e-12	0.017022	0.0174893	0.330412
Birth weight	rs11708067	3q21.1	ADCY5	G	A	0.228796	0.0379185	0.00373481	3.26729e-24	0.0317804	0.015018	0.0343319
Birth weight	rs56356159	7q11.23	MLXIPL	C	T	0.0678703	0.039095	0.006294	5.25997e-10	0.0198664	0.0242682	0.413003
Birth weight	rs12206634	6q21	SESN1	A	G	0.124832	0.0400155	0.00492026	4.21967e-16	0.00292618	0.0184832	0.874209
Birth weight	rs1374205	2p21		C	T	0.703751	0.0431477	0.00351054	1.0448e-34	-0.0175215	0.0155475	0.259757
Birth weight	rs28457693	9q22.32	PTCH1	G	A	0.108158	0.0444169	0.00520178	1.36581e-17	0.0102425	0.0201575	0.611368
Birth weight	rs75104038	6p21.31		A	G	0.0549886	0.0516511	0.00671895	1.50874e-14	-0.00709968	0.0277331	0.797951
Birth weight	rs150138294	1q22	DCST2	A	G	0.0504106	0.0691203	0.00839165	1.77973e-16	0.0507476	0.0337988	0.133237
Birth weight	rs78378222	17p13.1	TP53	G	T	0.013393	0.0804077	0.0144414	2.58177e-08	0.0412585	0.055244	0.455159
Birth weight	rs181428649	4q28.3		A	T	0.0160285	0.089903	0.0124826	5.94254e-13	0.0229558	0.0826484	0.781203
Birth weight	rs76895963	12p13.32	CCND2	G	T	0.0260327	0.0950391	0.0117015	4.61496e-16	0.123552	0.0672835	0.0663147
Blood carnitine	rs6479648	10q21.2		A	G	0.42114	-0.160539	0.0166074	8.398e-22	-0.00640337	0.0123938	0.605393
Blood carnitine	rs1466788	1p13.3		A	G	0.410153	-0.13743	0.0167144	3.053e-16	-0.00640337	0.0125093	0.608729
Blood carnitine	rs3736438	17q21.32	EFCAB13	T	G	0.3948	-0.106868	0.0168738	3.186e-10	-0.00194057	0.0125134	0.876758
Blood carnitine	rs4860022	4q32.3	SPOCK3	T	C	0.345222	-0.106432	0.0174162	9.602e-10	-0.00725823	0.012958	0.575388
Blood carnitine	rs6862024	5q33.1	TNIP1	A	G	0.363435	-0.104193	0.0170497	8.988e-10	0.0312086	0.0126467	0.0135974
Blood carnitine	rs11620973	14q32.13		A	G	0.638045	-0.0967426	0.0170722	2.346e-08	0.0284327	0.0127093	0.0252765
Blood carnitine	rs2279014	2q35	SLC11A1	T	C	0.353079	-0.0948754	0.0170776	4.863e-08	-0.0177165	0.0131207	0.176931
Blood carnitine	rs13182512	5q14.1	JMY	A	T	0.393635	-0.0941821	0.0169528	3.363e-08	-0.0116877	0.0124732	0.348746
Blood carnitine	rs11620955	14q23.3	CHURC1-FNTB;FNTB;MAX	A	G	0.476149	-0.09338	0.0164788	1.632e-08	-0.01536	0.012276	0.210854
Blood carnitine	rs2114713	15q25.1		T	G	0.576316	-0.0926509	0.0166772	2.665e-08	-0.012311	0.0123939	0.320558
Blood carnitine	rs2396004	6p21.1		A	G	0.425591	0.0903124	0.016588	4.315e-08	-0.0326061	0.0123459	0.00826524
Blood carnitine	rs11183620	12q13.11	SLC38A4	A	G	0.449852	0.0916499	0.016497	3.003e-08	-0.00153423	0.0122445	0.900286
Blood carnitine	rs735315	2p16.3		T	C	0.51057	0.0987459	0.0164577	1.868e-09	0.0218291	0.012209	0.0737839
Blood carnitine	rs12709393	17q22		T	G	0.627349	0.100294	0.017031	6.408e-09	-0.00886065	0.0127558	0.487285
Blood carnitine	rs9842133	3q26.33	PEX5L	T	C	0.651412	0.123838	0.0174147	4.2e-12	0.00068682	0.0128016	0.957213
Blood carnitine	rs419291	5q31.1	SLC22A4	T	C	0.384606	0.149462	0.0170273	3.096e-18	-0.0368342	0.0126788	0.00367051
Blood carnitine	rs7098081	10q21.2	SLC16A9	A	G	0.0460138	0.286087	0.0388705	3.098e-13	-0.0156997	0.0287798	0.585403
Blood carnitine	rs12356193	10q21.2	SLC16A9	A	G	0.844286	0.374276	0.0218556	3.686e-63	0.00754601	0.0165857	0.64913
Blood methionine	rs320485	1q32.3		T	C	0.145288	0.134308	0.0242898	4.97e-08	-0.0119161	0.0178753	0.505012
Blood selenium	rs921943	5q14.1	DMGDH	T	C	0.284895	0.219498	0.0205222	9.4e-28	-0.0360229	0.0135315	0.0077643
Blood zinc	rs2120019	15q24.2	PPCDC	C	T	0.19941	-0.239186	0.0275023	1.55e-18	0.0191929	0.0153564	0.211361
Blood zinc	rs1532423	8q21.2	CA1	A	G	0.410849	0.193359	0.0282434	6.4e-12	-0.00825815	0.0124044	0.505575
Body fat percentage	rs62106258	2p25.3		C	T	0.0409234	-0.0653746	0.00572103	3.10268e-30	-0.0243765	0.046078	0.596787
Body fat percentage	rs141403828	15q25.3		T	A	0.0127736	-0.0607267	0.0109842	3.23171e-08	-0.0576671	0.0568511	0.310414
Body fat percentage	rs11873305	18q21.32		C	A	0.0365805	-0.0587704	0.0063355	1.76392e-20	0.0153827	0.0322855	0.633746
Body fat percentage	rs145350287	12q24.31	SRSF9	A	T	0.0379793	-0.0460679	0.00629694	2.56233e-13	0.0032783	0.0329561	0.920761
Body fat percentage	rs34580448	5q14.3	VCAN	C	T	0.0388727	-0.0448336	0.00618793	4.32364e-13	-0.0224762	0.0319506	0.481764
Body fat percentage	rs147730268	12q24.31	KNTC1	T	G	0.0898116	-0.0396801	0.00428201	1.93092e-20	0.012533	0.0223432	0.574844
Body fat percentage	rs76040172	21q22.3		A	G	0.0567176	-0.0388695	0.00541574	7.13353e-13	0.0299342	0.0288972	0.300254
Body fat percentage	rs114052060	1q21.2	PLEKHO1	G	A	0.0581074	-0.0384911	0.00532895	5.09587e-13	-0.0401385	0.0409079	0.326498
Body fat percentage	rs78265103	2p23.3	ITSN2	T	A	0.0489278	-0.0369937	0.00558487	3.50338e-11	0.00925011	0.0287047	0.747262
Body fat percentage	rs116792274	1p34.1	IPP	T	C	0.032966	-0.0348676	0.00630792	3.24902e-08	0.00766211	0.0342662	0.823064
Body fat percentage	rs61778068	1p31.1	FPGT-TNNI3K;TNNI3K	T	A	0.0382072	-0.0345696	0.00607077	1.23883e-08	0.0294587	0.0334446	0.378414
Body fat percentage	rs62414900	6q21		T	C	0.0478482	-0.0336583	0.00555388	1.35996e-09	-0.00335468	0.0286187	0.906686
Body fat percentage	rs208015	17q21.32	SKAP1	C	T	0.927288	-0.0335978	0.00488985	6.39048e-12	0.00987551	0.0243966	0.685632
Body fat percentage	rs1415475	9p22.3	BNC2	C	T	0.0610777	-0.0334351	0.0050625	3.99628e-11	-0.00605477	0.025399	0.811582
Body fat percentage	rs116298073	3p12.1		T	C	0.0604923	-0.0328698	0.00512987	1.48083e-10	0.00727123	0.0261077	0.780622
Body fat percentage	rs9358912	6p22.2		T	G	0.298466	-0.0320007	0.00276663	6.16666e-31	-0.0134105	0.0136352	0.325351
Body fat percentage	rs10278040	7q22.1		A	G	0.0694034	-0.031223	0.00514651	1.30615e-09	-0.00692322	0.0255886	0.78673
Body fat percentage	rs4790841	17p13.3		T	C	0.159668	-0.030975	0.00339624	7.5247e-20	0.0120419	0.0178613	0.500188
Body fat percentage	rs10423928	19q13.32	GIPR	A	T	0.20625	-0.0298826	0.00311028	7.46572e-22	-0.00531258	0.0158743	0.737878
Body fat percentage	rs1881505	11p15.5	BRSK2	C	T	0.94593	-0.0294313	0.00526138	2.22283e-08	-0.00576666	0.0296558	0.845821
Body fat percentage	rs72961007	6q22.33		A	C	0.0679886	-0.0289565	0.00491076	3.71535e-09	-0.0268525	0.0304572	0.377969
Body fat percentage	rs10848835	12p13.32	TSPAN9	C	G	0.0930918	-0.028922	0.00414712	3.08621e-12	-0.0518951	0.0215217	0.0158961
Body fat percentage	rs13069856	3p21.31	SEMA3F	C	T	0.0673462	-0.0276662	0.00494264	2.17706e-08	0.00858205	0.0267085	0.747966
Body fat percentage	rs10732335	9p22.3	CCDC171	C	A	0.446791	-0.0276614	0.00247289	4.83876e-29	-0.0181497	0.0123016	0.140107
Body fat percentage	rs17296856	15q25.2	ADAMTSL3	C	A	0.289472	-0.0269783	0.00273062	5.12628e-23	0.00707836	0.0134526	0.598771
Body fat percentage	rs16951304	15q23	MAP2K5	C	T	0.190158	-0.0268277	0.00303431	9.49117e-19	-0.0562033	0.0154726	0.00028075
Body fat percentage	rs114295766	3q12.1		T	A	0.0625498	-0.0268229	0.00482299	2.67711e-08	-0.00854888	0.0969192	0.929713
Body fat percentage	rs4482463	2q33.3		A	C	0.92471	-0.0261495	0.00464201	1.76989e-08	-0.0500962	0.023233	0.031064
Body fat percentage	rs41310284	10q24.31		A	C	0.0962494	-0.0255847	0.00406809	3.1971e-10	0.0109559	0.0224063	0.624865
Body fat percentage	rs75846784	5q23.2		G	T	0.0812535	-0.0255419	0.00456621	2.22471e-08	-0.0213233	0.0236487	0.367232
Body fat percentage	rs1538742	1q41		A	C	0.579827	-0.0254962	0.00248143	9.23338e-25	-0.0198852	0.0123535	0.107466
Body fat percentage	rs7159203	14q32.31	PPP2R5C	T	C	0.068178	-0.0253773	0.00465493	4.99231e-08	-0.0103579	0.0243583	0.67067
Body fat percentage	rs73041988	11q25		G	T	0.159665	-0.0246031	0.00330106	9.13782e-14	0.0311935	0.0165113	0.0588624
Body fat percentage	rs4642249	4p15.31		G	A	0.889133	-0.0240461	0.00395404	1.19251e-09	-0.0377648	0.0195362	0.0532279
Body fat percentage	rs72976986	19p13.3	ZBTB7A	A	G	0.179949	-0.023677	0.00312466	3.53335e-14	0.0245103	0.01715	0.152955
Body fat percentage	rs62285233	3q29	XXYLT1	A	G	0.105546	-0.023445	0.00405416	7.34645e-09	-0.0336075	0.0214391	0.116979
Body fat percentage	rs3764002	12q23.3	WSCD2	T	C	0.279013	-0.023132	0.0027976	1.36155e-16	0.0110047	0.0163747	0.501547
Body fat percentage	rs6857	19q13.32	PVRL2	T	C	0.174127	-0.0229844	0.00325589	1.67593e-12	0.0499532	0.0170176	0.00333127
Body fat percentage	rs2112347	5q13.3		G	T	0.369778	-0.0227706	0.002561	6.06885e-19	-0.00628627	0.0129378	0.627051
Body fat percentage	rs35154152	1q22	THBS3	C	T	0.0951604	-0.0227641	0.00397773	1.04819e-08	0.00471479	0.0205864	0.81885
Body fat percentage	rs76824303	3p14.2	CADPS	C	A	0.108454	-0.0227574	0.00414391	3.98222e-08	0.0281879	0.0231723	0.223815
Body fat percentage	rs12679106	8q13.3		T	G	0.714645	-0.0225424	0.00271155	9.32855e-17	0.00559106	0.0134422	0.677458
Body fat percentage	rs79869125	2q31.1		T	G	0.103881	-0.0225268	0.00400248	1.82237e-08	0.00537359	0.0200842	0.789043
Body fat percentage	rs55637757	16q24.3	ANKRD11	T	C	0.135419	-0.0224924	0.00361351	4.83565e-10	-0.00583216	0.0186714	0.754768
Body fat percentage	rs12037698	1q43	SDCCAG8	A	G	0.144082	-0.0222076	0.00352157	2.86419e-10	-0.0168041	0.017632	0.340568
Body fat percentage	rs56226325	7p22.3	MAD1L1	T	C	0.166937	-0.0222001	0.0034099	7.50082e-11	-0.0355745	0.0167299	0.0334699
Body fat percentage	rs73021485	3p25.2		T	G	0.122622	-0.022119	0.00380263	6.00478e-09	-0.0013263	0.0188387	0.943873
Body fat percentage	rs11866219	16q22.1		C	A	0.589965	-0.0221063	0.00249252	7.41203e-19	0.0296393	0.0125288	0.0179965
Body fat percentage	rs314279	6q16.3		A	C	0.883706	-0.0220785	0.0038336	8.45915e-09	-0.00135981	0.0194126	0.944156
Body fat percentage	rs9471333	6p21.2	LRFN2	T	C	0.536207	-0.0218437	0.00246978	9.24739e-19	-0.0117984	0.0123343	0.33879
Body fat percentage	rs3817428	15q26.1	ACAN	G	C	0.276828	-0.0217882	0.00277669	4.27948e-15	-0.0116631	0.0150325	0.437833
Body fat percentage	rs2914231	5q33.3		C	G	0.222074	-0.0216586	0.00290105	8.3022e-14	-0.0250938	0.0145838	0.0853114
Body fat percentage	rs61975142	14q23.1		A	G	0.17992	-0.02152	0.00329269	6.34121e-11	-0.00301606	0.0160753	0.851174
Body fat percentage	rs34898535	16p11.2		T	C	0.379443	-0.0213894	0.00253593	3.33813e-17	-0.0189617	0.0125839	0.131857
Body fat percentage	rs4821764	22q13.1	MAFF;PLA2G6	A	G	0.581539	-0.0213731	0.00249065	9.41795e-18	0.0260865	0.012425	0.0357708
Body fat percentage	rs57866767	10q23.33	PLCE1	C	T	0.42672	-0.0213217	0.0024802	8.23584e-18	0.0315608	0.0123163	0.0103913
Body fat percentage	rs72755233	15q26.3	ADAMTS17	A	G	0.118798	-0.0212224	0.00388296	4.61842e-08	0.0425709	0.0559287	0.446559
Body fat percentage	rs40071	5q21.3	FBXL17	C	T	0.183059	-0.021187	0.00320324	3.74003e-11	-0.0143436	0.0158649	0.365939
Body fat percentage	rs78801969	16q21		T	C	0.145892	-0.0207517	0.00351795	3.66461e-09	-0.0188375	0.0176628	0.286196
Body fat percentage	rs11781222	8p21.2	SLC25A37	C	T	0.128591	-0.0207424	0.00356426	5.90575e-09	-0.0534369	0.0209742	0.0108423
Body fat percentage	rs10259620	7p15.2	HOXA9	G	A	0.776763	-0.0206366	0.00300202	6.243e-12	-0.011961	0.0148287	0.419892
Body fat percentage	rs2943650	2q36.3		T	C	0.643373	-0.020565	0.00256961	1.21627e-15	0.022613	0.0127461	0.0760463
Body fat percentage	rs1609906	3q11.2		A	G	0.52753	-0.0204455	0.00245854	9.12567e-17	0.0140273	0.0148146	0.343709
Body fat percentage	rs12923476	16p12.1	TNRC6A	A	G	0.249493	-0.0203149	0.00281815	5.66496e-13	0.00668775	0.014051	0.634102
Body fat percentage	rs10756798	9p22.2	BNC2	T	C	0.645118	-0.0203038	0.00256783	2.64542e-15	-0.00109963	0.0146834	0.940303
Body fat percentage	rs6545714	2p16.1		A	G	0.600973	-0.0201044	0.00250974	1.14566e-15	-9.92734e-06	0.0124039	0.999361
Body fat percentage	rs1893659	18q11.2		A	C	0.45845	-0.0200259	0.00246415	4.42091e-16	-0.00229089	0.0123103	0.85237
Body fat percentage	rs62261725	3p12.1	CADM2	G	A	0.330108	-0.0199588	0.00261834	2.49097e-14	0.0238364	0.0130217	0.0671738
Body fat percentage	rs241459	1p33	AGBL4	C	A	0.669548	-0.019934	0.00263468	3.85939e-14	-0.00486998	0.0130086	0.708132
Body fat percentage	rs113230003	19p13.11	PGPEP1	A	G	0.255982	-0.019701	0.00280065	2.00511e-12	0.00213347	0.0143232	0.881592
Body fat percentage	rs7139583	13q32.2	STK24	C	A	0.28665	-0.0195894	0.00270807	4.70966e-13	0.0181482	0.0134754	0.178055
Body fat percentage	rs2052607	18q12.3		A	G	0.357347	-0.0195519	0.0025852	3.94833e-14	-0.0166911	0.0128389	0.193588
Body fat percentage	rs2436772	2p21	C2orf61;TTC7A	A	G	0.204328	-0.0195058	0.0030233	1.10634e-10	-0.0110132	0.0157645	0.484799
Body fat percentage	rs7442885	5q14.3		G	C	0.210838	-0.0193778	0.00301623	1.32484e-10	0.00246701	0.0149138	0.868615
Body fat percentage	rs479018	11q13.2	TMEM151A	A	G	0.325891	-0.0193485	0.0026068	1.15379e-13	-0.0267127	0.0133192	0.0449011
Body fat percentage	rs1446585	2q21.3	R3HDM1	G	A	0.278382	-0.0193032	0.00292877	4.37881e-11	0.0421028	0.0164578	0.0105208
Body fat percentage	rs72995085	6q24.2	HIVEP2	C	T	0.180765	-0.0192377	0.00321707	2.23503e-09	-0.0118252	0.0160581	0.461488
Body fat percentage	rs79921461	2q24.1	PKP4	C	T	0.154857	-0.0191936	0.0034681	3.12665e-08	0.0229538	0.017109	0.179719
Body fat percentage	rs4690324	4p16.3	DGKQ	A	G	0.827495	-0.0191045	0.00320942	2.64113e-09	0.00397005	0.0169606	0.814926
Body fat percentage	rs2306937	1p13.2	RHOC	T	C	0.220257	-0.0191032	0.00305332	3.94098e-10	-0.0301309	0.0150797	0.0457047
Body fat percentage	rs9788550	14q12		C	G	0.259642	-0.0190677	0.00284716	2.12908e-11	-0.0185132	0.0142647	0.194347
Body fat percentage	rs972283	7q32.3		G	A	0.511183	-0.0190124	0.00245791	1.03572e-14	0.0112192	0.0122878	0.361224
Body fat percentage	rs117068593	14q32.12	RIN3	T	C	0.184855	-0.0190079	0.00313638	1.35858e-09	-0.0220129	0.0159175	0.166684
Body fat percentage	rs17704028	7q21.3	ASB4	T	C	0.156448	-0.0190041	0.0034688	4.29065e-08	-0.0113435	0.017056	0.506005
Body fat percentage	rs73213501	4p15.1		C	A	0.187337	-0.0188394	0.00327497	8.79994e-09	-0.0458935	0.0159391	0.00398559
Body fat percentage	rs113019802	2p21		A	G	0.212229	-0.0187452	0.00294585	1.97798e-10	-0.0165471	0.0148846	0.26627
Body fat percentage	rs6927268	6q21		G	T	0.222372	-0.0187124	0.00304419	7.9093e-10	0.00181748	0.0148163	0.902371
Body fat percentage	rs4671328	2p16.1		G	T	0.560571	-0.0184661	0.00247116	7.87678e-14	0.0118692	0.0122789	0.333726
Body fat percentage	rs62477684	7q11.23	POM121C	T	C	0.431844	-0.0183315	0.00248984	1.80921e-13	-0.0018643	0.012609	0.882458
Body fat percentage	rs11042030	11p15.4	TRIM66	C	T	0.278528	-0.0181705	0.00275498	4.24427e-11	-0.00929855	0.0136656	0.496231
Body fat percentage	rs56803094	15q26.3	IGF1R	G	A	0.233754	-0.0181323	0.00293286	6.31802e-10	0.00476747	0.0145791	0.743663
Body fat percentage	rs1013293	1p31.3	INADL	A	G	0.427969	-0.0180628	0.00247961	3.23625e-13	0.0205881	0.012309	0.094404
Body fat percentage	rs9906944	17q21.32	IGF2BP1	T	C	0.344538	-0.0180462	0.00259548	3.58367e-12	0.0424159	0.0148633	0.00432093
Body fat percentage	rs597309	18q21.32		G	A	0.170082	-0.0180437	0.00325993	3.1144e-08	-0.00584441	0.0161059	0.716699
Body fat percentage	rs2318543	4q13.2		G	A	0.77712	-0.0179655	0.00297848	1.62388e-09	-0.00121218	0.0146808	0.934194
Body fat percentage	rs16940859	18q11.2		G	A	0.189698	-0.0179231	0.00313872	1.12848e-08	-0.0136032	0.0156663	0.385227
Body fat percentage	rs34769775	15q25.1	ABHD17C	T	C	0.290511	-0.017843	0.00268687	3.12392e-11	-0.0240334	0.0136452	0.0781853
Body fat percentage	rs3803286	14q32.32	TRAF3	G	A	0.666593	-0.0178027	0.00260601	8.42189e-12	0.0130096	0.0129308	0.31437
Body fat percentage	rs2281819	6p21.31	MLN	A	T	0.23821	-0.0177897	0.00292253	1.15111e-09	-0.00364929	0.0144881	0.801132
Body fat percentage	rs10499014	6q16.1		G	C	0.268204	-0.0177434	0.00277467	1.60988e-10	-0.00251381	0.0139472	0.856966
Body fat percentage	rs72917533	2q31.1	CIR1	C	T	0.180623	-0.0177134	0.00315616	1.99791e-08	-0.0112155	0.0160773	0.485427
Body fat percentage	rs3796658	4q22.1	FAM13A	A	G	0.478212	-0.0176974	0.00246524	7.04712e-13	0.000143441	0.0127045	0.990992
Body fat percentage	rs2243928	13q34	TEX29	G	C	0.635006	-0.0176891	0.00257126	6.01559e-12	0.00326763	0.01284	0.799119
Body fat percentage	rs4547132	11q23.2	NCAM1	T	C	0.307336	-0.0176597	0.00277889	2.0875e-10	0.00508981	0.0136933	0.710115
Body fat percentage	rs10954772	8p12	PURG	C	T	0.686798	-0.0176176	0.00264686	2.81717e-11	-0.00408443	0.0132857	0.758516
Body fat percentage	rs4549685	7p14.1	POU6F2	T	C	0.329371	-0.0176116	0.00261243	1.57099e-11	0.0203876	0.0129082	0.114238
Body fat percentage	rs79113395	1p36.33		A	G	0.262383	-0.0175325	0.0027827	2.97016e-10	0.0179363	0.0764904	0.814604
Body fat percentage	rs8112818	19p13.11	CRTC1	G	A	0.406804	-0.0175246	0.00250646	2.71971e-12	0.00759323	0.0130708	0.561286
Body fat percentage	rs809955	4q31.1	MAML3	A	G	0.360288	-0.017454	0.00254988	7.6609e-12	-0.00869772	0.0127752	0.495981
Body fat percentage	rs33503	3p22.1		A	G	0.81679	-0.017429	0.00310753	2.04121e-08	-0.0060638	0.0163521	0.710766
Body fat percentage	rs6561937	13q21.1	PCDH17	A	T	0.760679	-0.0174165	0.00284441	9.18863e-10	-0.00996744	0.014362	0.487672
Body fat percentage	rs7200589	16p13.3	AXIN1	A	G	0.265449	-0.0173549	0.00275519	2.99988e-10	-0.00147869	0.0144008	0.918216
Body fat percentage	rs34811474	4p15.2	ANAPC4	A	G	0.227062	-0.0172628	0.00291158	3.05078e-09	0.0355322	0.0207129	0.0862606
Body fat percentage	rs12477385	2q24.3	SCN2A	T	G	0.228476	-0.0172393	0.00293202	4.11437e-09	-0.0405652	0.0146588	0.00565245
Body fat percentage	rs28434748	18q22.1		A	G	0.791397	-0.0172075	0.00314138	4.31209e-08	0.0165019	0.0152359	0.278767
Body fat percentage	rs586461	13q31.1		G	C	0.241342	-0.0171522	0.00285616	1.91118e-09	-0.00322769	0.0142448	0.820745
Body fat percentage	rs1653892	7p14.3		C	T	0.696564	-0.0170642	0.00267026	1.65606e-10	0.0147774	0.013247	0.264622
Body fat percentage	rs7498044	15q26.1	SLCO3A1	A	G	0.225039	-0.0170539	0.00297281	9.66553e-09	0.00252803	0.0150086	0.866238
Body fat percentage	rs11150745	17q25.3	RPTOR	G	A	0.309821	-0.0169645	0.00263525	1.21572e-10	0.00697774	0.0131933	0.596885
Body fat percentage	rs34966008	17q12	GGNBP2	T	C	0.40175	-0.0168988	0.00250005	1.38787e-11	0.000697957	0.0124751	0.955383
Body fat percentage	rs12330631	3q21.1	ADCY5	T	C	0.369602	-0.0168661	0.00254919	3.68923e-11	-0.0114469	0.0153618	0.456181
Body fat percentage	rs34417222	20q13.13		T	C	0.306015	-0.0168498	0.00265574	2.23216e-10	-0.0122016	0.013192	0.355006
Body fat percentage	rs2172131	10q26.3	JAKMIP3	C	T	0.561835	-0.016798	0.0024901	1.52312e-11	0.0195433	0.0131315	0.136679
Body fat percentage	rs6686901	1p34.2	HIVEP3	T	C	0.531038	-0.0167632	0.00246557	1.05575e-11	0.00768889	0.0122343	0.529694
Body fat percentage	rs35644221	12q21.33		A	G	0.317772	-0.0167282	0.00268312	4.53486e-10	0.0126457	0.0133826	0.344692
Body fat percentage	rs4976033	5q13.1		G	A	0.40541	-0.0166982	0.00250675	2.71942e-11	0.00889655	0.0127159	0.484151
Body fat percentage	rs157845	5q11.2		C	T	0.73747	-0.0166831	0.00282339	3.44761e-09	0.0361953	0.0140839	0.0101705
Body fat percentage	rs9865173	3p21.33		A	T	0.686134	-0.0166118	0.00268806	6.4238e-10	-0.018149	0.0134029	0.1757
Body fat percentage	rs4703838	5q14.1	SSBP2	A	T	0.19164	-0.0166101	0.00302751	4.10489e-08	-0.0108163	0.015924	0.496985
Body fat percentage	rs11856579	15q24.3	LINGO1	A	G	0.254332	-0.016606	0.00277363	2.13877e-09	-0.016882	0.0147798	0.253356
Body fat percentage	rs6021948	20q13.2		A	T	0.30482	-0.0165924	0.00262921	2.77937e-10	0.00180567	0.0132075	0.891256
Body fat percentage	rs2239647	14q12	AKAP6	C	A	0.552489	-0.0165603	0.0024708	2.0535e-11	-0.0123783	0.0141532	0.381795
Body fat percentage	rs2289379	7p13	ZMIZ2	T	C	0.421789	-0.0165306	0.00251359	4.82491e-11	-0.0309011	0.0151941	0.0419765
Body fat percentage	rs12622267	2q31.3		G	A	0.355041	-0.016511	0.00254907	9.35187e-11	0.00491369	0.0129365	0.704071
Body fat percentage	rs9902386	17p11.2	KCNJ12	G	T	0.668932	-0.0164649	0.002628	3.72879e-10	0.0239486	0.0139637	0.0863335
Body fat percentage	rs10758031	9p21.1		C	A	0.74919	-0.0164613	0.00280675	4.49787e-09	-0.0220354	0.0141766	0.120101
Body fat percentage	rs4547574	2p16.3		T	A	0.217329	-0.0163981	0.00293856	2.40317e-08	-0.00972633	0.0150533	0.518197
Body fat percentage	rs6948959	7p12.1	GRB10	A	G	0.730645	-0.0162834	0.0028153	7.3067e-09	0.0141697	0.0139614	0.310144
Body fat percentage	rs1296328	4q28.3		C	A	0.547879	-0.0162373	0.00247535	5.40448e-11	-0.0134725	0.0125039	0.281272
Body fat percentage	rs1182143	7p22.2		C	T	0.297501	-0.0161635	0.00269098	1.8973e-09	-0.0355747	0.0137503	0.00967588
Body fat percentage	rs4657796	1q31.3		C	T	0.371393	-0.0161206	0.00253602	2.06471e-10	-0.000767572	0.0126747	0.95171
Body fat percentage	rs12619178	2q11.2		T	C	0.39557	-0.0160813	0.00250519	1.37158e-10	0.00641217	0.0124975	0.607896
Body fat percentage	rs10766077	11p15.2	ARNTL	A	G	0.388355	-0.0160773	0.00255216	2.9903e-10	0.0151156	0.0125938	0.230046
Body fat percentage	rs12477088	2p14		C	T	0.411511	-0.0160718	0.00249854	1.25696e-10	0.00133018	0.0124573	0.914964
Body fat percentage	rs76095247	15q22.31	DIS3L	C	A	0.24784	-0.0160504	0.00287905	2.47884e-08	0.00750417	0.0142458	0.598357
Body fat percentage	rs2606228	3q27.1	MAP6D1	C	A	0.636899	-0.0159584	0.00256429	4.87326e-10	-0.021246	0.0128131	0.0972872
Body fat percentage	rs825501	12q24.31	FAM101A	C	T	0.631401	-0.015839	0.0025554	5.71595e-10	0.00692485	0.012661	0.584418
Body fat percentage	rs3847072	7q22.3	PUS7	A	G	0.286483	-0.0156279	0.00285329	4.32547e-08	-0.0598369	0.0334025	0.0732303
Body fat percentage	rs10947793	6p24.1	HIVEP1	G	A	0.374556	-0.0153881	0.00254004	1.37809e-09	0.0100407	0.0128117	0.433206
Body fat percentage	rs10830566	11q14.3		G	A	0.272872	-0.0153791	0.00274215	2.04356e-08	-0.0223179	0.0139902	0.110654
Body fat percentage	rs7601895	2p16.1	RTN4	G	C	0.29877	-0.0153218	0.00265829	8.2321e-09	0.00169418	0.0133424	0.898958
Body fat percentage	rs4502882	5q33.2	GRIA1	T	C	0.660143	-0.0153119	0.00258827	3.30419e-09	-0.00387879	0.0129075	0.76379
Body fat percentage	rs815611	5q33.2	MFAP3	A	G	0.554669	-0.0152294	0.00247109	7.1443e-10	-0.0188627	0.0122921	0.124899
Body fat percentage	rs28893270	2p13.3	NFU1	A	G	0.405732	-0.0152182	0.00249892	1.13125e-09	0.00778723	0.0125319	0.534343
Body fat percentage	rs12550674	8p23.1		C	A	0.669969	-0.0152084	0.00262101	6.53891e-09	-0.00658452	0.013335	0.621465
Body fat percentage	rs9358657	6p22.3		A	G	0.732606	-0.0149899	0.00272694	3.86614e-08	-0.00787069	0.0137179	0.566135
Body fat percentage	rs12568522	1p21.1		A	G	0.315423	-0.0149079	0.002675	2.50569e-08	-0.0157095	0.0132943	0.237339
Body fat percentage	rs12124126	1p36.31	KLHL21	G	A	0.327208	-0.014881	0.00260571	1.12453e-08	-0.0124528	0.0131003	0.341822
Body fat percentage	rs1486921	8q21.12		T	C	0.29931	-0.0148765	0.00268916	3.16799e-08	-0.0044678	0.0133606	0.738077
Body fat percentage	rs4864201	4q28.2		C	T	0.645249	-0.0148646	0.0025819	8.55688e-09	0.00877894	0.0127911	0.492502
Body fat percentage	rs12127506	1q41		A	C	0.327376	-0.0148385	0.00264237	1.96029e-08	0.0539861	0.0129671	3.1368e-05
Body fat percentage	rs7498798	16q22.3		A	G	0.649235	-0.0147697	0.00256656	8.68841e-09	-0.00686746	0.0139215	0.621803
Body fat percentage	rs7630228	3p13		C	T	0.442766	-0.0147525	0.00247855	2.64995e-09	-0.0147557	0.0124907	0.237471
Body fat percentage	rs1701820	7q31.1		A	G	0.552676	-0.0147289	0.00247025	2.48614e-09	-0.0130152	0.0123112	0.290429
Body fat percentage	rs1335055	1p13.3		A	G	0.655371	-0.0147085	0.00258628	1.29297e-08	-0.0212211	0.0129699	0.101801
Body fat percentage	rs13109830	4q21.22		G	A	0.467894	-0.0146846	0.00246594	2.60424e-09	0.0224482	0.0122833	0.0676193
Body fat percentage	rs4503172	9q33.2	TTLL11	T	C	0.608205	-0.0146666	0.00251676	5.62951e-09	-0.0263776	0.0124356	0.0339095
Body fat percentage	rs36090025	10q25.2	TCF7L2	C	A	0.282774	-0.014656	0.00268149	4.61623e-08	0.00758877	0.013408	0.571402
Body fat percentage	rs2665856	17q23.3		A	T	0.676671	-0.0146445	0.00263669	2.79259e-08	-0.0383572	0.0132962	0.00391643
Body fat percentage	rs7046483	9p22.3	FREM1	A	G	0.615128	-0.014641	0.00251876	6.1491e-09	-0.0222972	0.0125192	0.0749064
Body fat percentage	rs56399737	13q13.1		T	C	0.445925	-0.0145963	0.00247054	3.46358e-09	-0.00103582	0.0124768	0.933836
Body fat percentage	rs10947510	6p21.31		C	T	0.470275	-0.0144044	0.00245901	4.69442e-09	-0.0324547	0.0129431	0.012159
Body fat percentage	rs12702528	7p22.1		T	C	0.44438	-0.0143951	0.00246751	5.42118e-09	0.0125359	0.0130972	0.338495
Body fat percentage	rs6977416	7q36.1	AOC1	A	G	0.340308	-0.0143568	0.00261079	3.82099e-08	0.0107727	0.0128602	0.402214
Body fat percentage	rs2477534	10q23.33	TBC1D12	G	C	0.63831	-0.0142378	0.00257503	3.21947e-08	-0.0138871	0.0130578	0.287554
Body fat percentage	rs7571753	2p16.3	NRXN1	C	T	0.397918	-0.0142078	0.00253248	2.02198e-08	-0.00147675	0.0125498	0.906328
Body fat percentage	rs1322842	6p22.3	E2F3	G	A	0.609893	-0.0141905	0.00251532	1.68584e-08	0.0064499	0.0125392	0.606987
Body fat percentage	rs11790018	9q33.3	RALGPS1	G	C	0.399125	-0.0140827	0.00254702	3.22154e-08	0.0271386	0.0128929	0.0352984
Body fat percentage	rs815163	1q31.1	BRINP3	C	T	0.552751	-0.0139586	0.00247642	1.73602e-08	-0.00961443	0.012273	0.433404
Body fat percentage	rs9803921	1q32.2		A	C	0.384847	-0.013953	0.00252868	3.43322e-08	-0.00699992	0.012625	0.579271
Body fat percentage	rs4752183	10q26.11		G	T	0.558936	-0.0137456	0.00248324	3.10862e-08	0.00788861	0.0126702	0.533539
Body fat percentage	rs12616638	2p16.2	ACYP2	G	A	0.440366	-0.0137182	0.00249291	3.73937e-08	0.0032304	0.0126338	0.798187
Body fat percentage	rs7503604	17q25.3	AATK	A	C	0.508747	-0.0135958	0.00245825	3.19183e-08	0.00262455	0.0139824	0.851108
Body fat percentage	rs11685627	2q14.2		A	G	0.478468	-0.0135585	0.00245874	3.50133e-08	-0.000940284	0.0147766	0.949262
Body fat percentage	rs9948863	18q21.32		G	A	0.513289	0.0134224	0.00246141	4.95271e-08	-0.0153034	0.0123417	0.214984
Body fat percentage	rs11258438	10p13	BEND7	A	G	0.549951	0.0134525	0.00246067	4.58091e-08	0.0141519	0.0123873	0.253267
Body fat percentage	rs878206	14q24.3	YLPM1	G	A	0.533387	0.0135747	0.00246648	3.72234e-08	0.013582	0.0123083	0.269819
Body fat percentage	rs7570258	2q32.3		C	T	0.508452	0.0135797	0.00245798	3.30211e-08	0.011426	0.0121741	0.347962
Body fat percentage	rs10854853	22q13.32		T	G	0.450128	0.0136647	0.00246625	3.01495e-08	0.0237416	0.0153766	0.122586
Body fat percentage	rs72820274	2q12.1		A	G	0.423437	0.0137351	0.00249066	3.49698e-08	-0.0052724	0.0125033	0.673257
Body fat percentage	rs3826226	16p13.3	C16orf91	A	T	0.369427	0.0138893	0.00254388	4.76843e-08	-0.00198245	0.0140231	0.887577
Body fat percentage	rs1322998	10q25.2	RBM20	A	G	0.42639	0.0138954	0.00247872	2.07381e-08	0.00817424	0.0123592	0.508364
Body fat percentage	rs7953	7q11.23	TMEM60	A	G	0.475465	0.0139037	0.00245847	1.55573e-08	-0.0147701	0.0121714	0.224935
Body fat percentage	rs11695700	2q12.3	SH3RF3	T	G	0.424146	0.0139131	0.00249157	2.35123e-08	-0.00893619	0.0124968	0.474559
Body fat percentage	rs9747171	17q21.32	CDC27	G	A	0.600338	0.0139154	0.00251596	3.18886e-08	-0.0127207	0.0124926	0.308555
Body fat percentage	rs4148866	12q24.31	ABCB9	T	C	0.408042	0.0139193	0.00249688	2.48127e-08	-0.00773589	0.0148603	0.602663
Body fat percentage	rs4727630	7q21.11	MAGI2	G	A	0.569341	0.013922	0.00248832	2.20874e-08	0.0102219	0.0124615	0.412054
Body fat percentage	rs1891215	1p36.23	CAMTA1	C	T	0.466278	0.0139314	0.00246581	1.60744e-08	0.00610312	0.0123412	0.62093
Body fat percentage	rs35557355	2p16.1		T	A	0.396355	0.0140915	0.00252612	2.42995e-08	0.0157538	0.0125196	0.208273
Body fat percentage	rs7519259	1p31.3	PDE4B	A	G	0.523702	0.0141908	0.00246241	8.272e-09	0.0325301	0.0124901	0.00920172
Body fat percentage	rs11857221	15q21.1	SEMA6D	A	C	0.398624	0.0141933	0.00251154	1.59431e-08	0.0250171	0.0123869	0.0434208
Body fat percentage	rs7027304	9q33.3	LMX1B	T	C	0.667418	0.0142007	0.00258044	3.73181e-08	0.0244254	0.0137452	0.0755668
Body fat percentage	rs1491592	3p13		T	C	0.55803	0.0142773	0.00246935	7.39598e-09	-0.0222087	0.0123433	0.0719782
Body fat percentage	rs11742930	5q21.3		T	C	0.558349	0.0143168	0.00247953	7.74933e-09	-0.00582276	0.012411	0.638955
Body fat percentage	rs9425633	1q25.3		C	T	0.484041	0.014347	0.00245885	5.38972e-09	0.0205656	0.0122061	0.0920147
Body fat percentage	rs2242449	17p13.1	DLG4	T	C	0.426692	0.0143777	0.00248494	7.21711e-09	-0.00173411	0.0124985	0.889651
Body fat percentage	rs4450871	4p16.2		G	A	0.446854	0.0144137	0.0024746	5.72765e-09	-0.02697	0.0176141	0.12573
Body fat percentage	rs254024	5q21.2		T	G	0.428074	0.0144227	0.00247698	5.79615e-09	-0.0162893	0.0122739	0.184461
Body fat percentage	rs2802774	1q32.1		A	C	0.544829	0.0144406	0.00246824	4.90286e-09	0.00616387	0.0140882	0.661733
Body fat percentage	rs7117842	11q24.1	UBASH3B	C	T	0.372888	0.0145982	0.00254522	9.7308e-09	0.00998747	0.0127973	0.435136
Body fat percentage	rs7094644	10p13	RSU1	A	G	0.678895	0.014619	0.00262178	2.46321e-08	0.0170302	0.0131585	0.195584
Body fat percentage	rs12218858	10q26.13	METTL10	T	C	0.57154	0.0146271	0.002484	3.90042e-09	-0.0028781	0.0123246	0.815354
Body fat percentage	rs4709745	6q26		C	T	0.300485	0.014708	0.00266782	3.52822e-08	0.00858566	0.0132552	0.517167
Body fat percentage	rs6792984	3q13.13	MYH15	T	C	0.306679	0.0147856	0.00266093	2.75352e-08	-0.00424184	0.0132415	0.748708
Body fat percentage	rs6875585	5q15		C	A	0.655646	0.0148032	0.00261323	1.47396e-08	0.0225437	0.0129598	0.081945
Body fat percentage	rs2984618	1p33	TAL1	T	G	0.406283	0.0148259	0.00249224	2.7038e-09	-0.000607962	0.0124731	0.961125
Body fat percentage	rs35128308	10q23.2	GRID1	C	T	0.500553	0.0148648	0.00245777	1.46767e-09	0.0232796	0.0122827	0.0580506
Body fat percentage	rs17115183	14q12	PRKD1	T	C	0.40184	0.0149055	0.0025026	2.58743e-09	0.0198191	0.0124252	0.110697
Body fat percentage	rs7774	17p13.2	CHRNE;MINK1	A	C	0.325511	0.0149182	0.0026589	2.01687e-08	-0.0435989	0.0155003	0.00491152
Body fat percentage	rs7206608	16q23.3	CDH13	G	C	0.322373	0.0150006	0.00262856	1.1523e-08	0.0167805	0.0135373	0.215133
Body fat percentage	rs2798297	4p16.3		A	G	0.361921	0.0150706	0.00255038	3.44162e-09	0.0106586	0.0129336	0.409885
Body fat percentage	rs1731260	2p23.3	KCNK3	T	G	0.475962	0.0151163	0.00246138	8.18843e-10	0.00945167	0.0122846	0.441662
Body fat percentage	rs1568489	3q25.2		G	A	0.584454	0.015177	0.0024852	1.01677e-09	-0.00107217	0.0122917	0.930491
Body fat percentage	rs9659073	1q21.3	ADAMTSL4	A	G	0.487225	0.0151995	0.00245994	6.46752e-10	0.0199864	0.0123888	0.106686
Body fat percentage	rs249612	5q12.3	MAST4	T	C	0.716209	0.0152337	0.00273646	2.59434e-08	-0.00147418	0.0136529	0.914015
Body fat percentage	rs2660241	16p13.3	PPL	C	T	0.363276	0.015282	0.00255561	2.2365e-09	-0.0233578	0.0127488	0.0669287
Body fat percentage	rs1414506	6p12.3	PKHD1	T	C	0.646122	0.0153657	0.00258115	2.63456e-09	0.00347207	0.0127735	0.785762
Body fat percentage	rs7925100	11q23.3	VPS11	A	G	0.384405	0.0154076	0.00251212	8.61664e-10	0.0116381	0.0125421	0.353445
Body fat percentage	rs6688826	1p31.1		C	T	0.279084	0.0154776	0.00268042	7.73354e-09	-0.019946	0.0134843	0.139087
Body fat percentage	rs1218822	13q12.2	MTIF3	A	G	0.662134	0.0154871	0.00259774	2.49833e-09	-0.0189782	0.0130257	0.145122
Body fat percentage	rs11786089	8p21.3	HR	G	A	0.450444	0.0154875	0.00246673	3.42154e-10	0.000482061	0.0131525	0.970763
Body fat percentage	rs7191938	16q22.2	CALB2	G	A	0.710095	0.0154916	0.00269292	8.79128e-09	0.00459807	0.0134034	0.731559
Body fat percentage	rs2002023	10q22.2		T	C	0.418675	0.0155199	0.0025005	5.41532e-10	0.0184062	0.0123945	0.137537
Body fat percentage	rs1038088	17q11.2	SSH2	G	T	0.512539	0.0155579	0.0024597	2.53322e-10	-0.0254447	0.012252	0.0378228
Body fat percentage	rs2954033	8q24.13		G	A	0.702739	0.0156559	0.00267498	4.84132e-09	-0.0185766	0.015271	0.223809
Body fat percentage	rs4284389	11p15.4	SBF2	T	C	0.501713	0.0156671	0.00245753	1.82997e-10	0.0414877	0.0122719	0.000722983
Body fat percentage	rs10803762	2q24.2	ITGB6	A	G	0.684778	0.0157356	0.00263169	2.24388e-09	-0.00474666	0.0131069	0.71724
Body fat percentage	rs11030016	11p14.1	LGR4	T	C	0.731104	0.0157524	0.00280364	1.92693e-08	0.0390849	0.0138132	0.00466157
Body fat percentage	rs8042404	15q13.3	KLF13	A	G	0.270143	0.0157734	0.00276544	1.17298e-08	-0.0366977	0.0137788	0.00773671
Body fat percentage	rs28726372	1p31.1	TTLL7	C	T	0.306197	0.0157846	0.00266205	3.04147e-09	-0.00743133	0.0137336	0.588436
Body fat percentage	rs12890931	14q24.1	GALNT16	G	T	0.378454	0.0158051	0.00255463	6.1442e-10	-0.00999396	0.0127503	0.433144
Body fat percentage	rs7135617	12q24.31	ORAI1	G	T	0.420973	0.0158189	0.00248958	2.10047e-10	-0.0010015	0.012367	0.935457
Body fat percentage	rs301806	1p36.23	RERE	T	C	0.591233	0.0158246	0.00249315	2.19543e-10	0.022349	0.0123895	0.0712525
Body fat percentage	rs10791109	11q25		G	T	0.506183	0.0159128	0.0024579	9.54897e-11	-0.000438834	0.0121952	0.971295
Body fat percentage	rs12901071	15q22.33	SMAD3	G	A	0.33844	0.0159683	0.00260387	8.65855e-10	-0.0326987	0.0131217	0.0127041
Body fat percentage	rs4759318	12q13.13	HOXC4;HOXC6	T	C	0.363516	0.0160395	0.00255654	3.52384e-10	0.0264976	0.0127317	0.0374123
Body fat percentage	rs1503526	5q12.2		C	T	0.498987	0.0160841	0.00245965	6.19503e-11	2.18505e-06	0.0122407	0.999858
Body fat percentage	rs2043016	2q33.1	ANKRD44	T	C	0.390815	0.0161186	0.00253694	2.10615e-10	0.0164383	0.0126295	0.193062
Body fat percentage	rs2455821	3p25.1	BTD	A	C	0.274417	0.0161191	0.00276421	5.50336e-09	-0.000884071	0.0138621	0.949149
Body fat percentage	rs217672	14q23.2		C	A	0.263927	0.0162158	0.00276131	4.29747e-09	0.00374478	0.0138005	0.786121
Body fat percentage	rs2398861	9q22.31	PHF2	G	A	0.267831	0.016272	0.00281341	7.31221e-09	-0.00192488	0.0139282	0.890082
Body fat percentage	rs2042864	3q23		C	T	0.382396	0.0163468	0.00250389	6.64968e-11	0.0135462	0.0125568	0.280678
Body fat percentage	rs1441264	13q31.1		A	G	0.601714	0.0164354	0.00250007	4.90567e-11	0.0230227	0.0124165	0.0637109
Body fat percentage	rs11852419	15q15.1		T	A	0.262973	0.0165149	0.00279501	3.45096e-09	-0.00178298	0.0139012	0.897943
Body fat percentage	rs68169458	8q13.1	MCMDC2	C	T	0.294196	0.0165159	0.00269357	8.70874e-10	-0.0107647	0.0134435	0.423284
Body fat percentage	rs10514641	2p22.1		G	C	0.31539	0.0165634	0.00265544	4.44986e-10	-0.00347568	0.0153489	0.820856
Body fat percentage	rs1783541	11q13.1	SCYL1	T	C	0.195794	0.01662	0.00297376	2.28686e-08	0.0118474	0.0151451	0.434063
Body fat percentage	rs6888037	5q23.3		T	G	0.76706	0.0166595	0.00284423	4.70932e-09	-0.0143836	0.0143266	0.315389
Body fat percentage	rs116399833	19p13.11	LRRC25	A	C	0.227784	0.0166874	0.00292413	1.15227e-08	-0.0138208	0.0165042	0.402361
Body fat percentage	rs11603783	11q24.1		C	T	0.242184	0.016702	0.00285058	4.6564e-09	-0.00458802	0.0142352	0.747225
Body fat percentage	rs10774018	12p13.33	CACNA1C	C	G	0.233923	0.0167571	0.00297652	1.80597e-08	0.0244008	0.01468	0.0964762
Body fat percentage	rs4785955	16p13.3		T	G	0.222363	0.0168482	0.00300832	2.13863e-08	-0.0158955	0.015525	0.305897
Body fat percentage	rs10172196	2p22.2	FEZ2	A	G	0.308218	0.0168974	0.00266925	2.44833e-10	0.0105687	0.0132802	0.426132
Body fat percentage	rs7591494	2q34	ERBB4	A	G	0.261463	0.0169118	0.00279636	1.46998e-09	-0.0112117	0.0139556	0.421753
Body fat percentage	rs11943456	4q12	TMEM165	C	T	0.464153	0.0169734	0.0024648	5.73599e-12	0.0173993	0.0121928	0.153575
Body fat percentage	rs13062093	3p22.3		G	T	0.363889	0.0169849	0.00255017	2.73667e-11	0.0151802	0.0126471	0.230026
Body fat percentage	rs9394307	6p21.31	FKBP5	T	A	0.338386	0.0170768	0.00260528	5.58387e-11	0.00277187	0.0129815	0.830918
Body fat percentage	rs1535274	6p22.2		C	A	0.594262	0.0171446	0.00251902	1.00486e-11	0.0207621	0.0125834	0.0989513
Body fat percentage	rs6847975	4q21.21		A	G	0.339204	0.0171664	0.00256623	2.24524e-11	0.0186255	0.0127942	0.145454
Body fat percentage	rs4718964	7q11.22	AUTS2	T	G	0.41434	0.017312	0.00249629	4.06794e-12	0.00279563	0.0123853	0.821417
Body fat percentage	rs136309	22q12.2	OSBP2	A	C	0.195525	0.0173159	0.00304314	1.27046e-08	-0.00904994	0.0153128	0.554517
Body fat percentage	rs8087074	18q21.1	ZBTB7C	T	G	0.257445	0.017318	0.00279745	5.99818e-10	0.0170966	0.0143303	0.232855
Body fat percentage	rs591939	17q21.2		G	A	0.242341	0.0173182	0.00283663	1.02798e-09	0.0495782	0.0142819	0.000517764
Body fat percentage	rs4549080	2q36.3	SPHKAP	T	C	0.338017	0.0173264	0.00259204	2.32165e-11	0.0137612	0.0129574	0.288217
Body fat percentage	rs6861649	5q11.2		C	T	0.608231	0.0174025	0.00251633	4.65871e-12	-0.00492279	0.0124561	0.692688
Body fat percentage	rs34356467	17p13.2	ZZEF1	T	G	0.180058	0.0174074	0.00316917	3.96143e-08	0.00379017	0.0159116	0.811725
Body fat percentage	rs3810291	19q13.32	ZC3H4	A	G	0.668631	0.0176535	0.00262868	1.87428e-11	-0.00939338	0.0138495	0.497615
Body fat percentage	rs1928496	13q12.3		T	C	0.732258	0.0176835	0.00280976	3.10596e-10	-0.0136586	0.0138539	0.324184
Body fat percentage	rs7020	20p11.21	ABHD12;PYGB	A	G	0.442553	0.0177436	0.00247541	7.62873e-13	-0.019705	0.0123076	0.109366
Body fat percentage	rs58360798	2q13		C	T	0.185462	0.0177565	0.00312585	1.34383e-08	0.00229707	0.0157814	0.884272
Body fat percentage	rs2371767	3p14.1		C	G	0.268352	0.0177791	0.00275781	1.14378e-10	-0.00075925	0.0137556	0.955983
Body fat percentage	rs56288810	17q22		G	A	0.2188	0.0178674	0.00299663	2.48612e-09	0.0206993	0.0147631	0.160885
Body fat percentage	rs1056441	20q13.33	LIME1	C	T	0.684563	0.0178839	0.00261962	8.69075e-12	-0.0385771	0.013091	0.00321049
Body fat percentage	rs9522279	13q34		T	C	0.43149	0.0179229	0.00248557	5.57677e-13	-0.012076	0.0124024	0.330216
Body fat percentage	rs11810577	1p13.3		T	C	0.188802	0.0181189	0.00314919	8.74985e-09	0.00889892	0.015563	0.567457
Body fat percentage	rs2192527	4p15.31		G	A	0.451253	0.0181662	0.00246353	1.65926e-13	-0.0142238	0.0123273	0.248566
Body fat percentage	rs6575340	14q32.12	UNC79	A	G	0.636846	0.0181814	0.00255591	1.13403e-12	-0.0325684	0.0127175	0.0104397
Body fat percentage	rs10510025	10q25.3	ENO4;KIAA1598	T	C	0.245885	0.018205	0.00285322	1.76726e-10	-0.0164046	0.0141693	0.246965
Body fat percentage	rs6893495	5q12.3		T	C	0.215666	0.0182088	0.0029967	1.23114e-09	-0.000710468	0.0149569	0.962114
Body fat percentage	rs12072739	1p21.3	DPYD	G	A	0.255355	0.0182742	0.00294443	5.42993e-10	-0.00790762	0.0143788	0.582355
Body fat percentage	rs4619804	3p24.3		C	A	0.727313	0.0183303	0.00279895	5.79965e-11	0.0268674	0.0138869	0.0530239
Body fat percentage	rs477895	11q13.1	BAD;GPR137	T	C	0.840585	0.01841	0.00332655	3.12739e-08	-0.00171952	0.0172493	0.920594
Body fat percentage	rs17265513	20q12	ZHX3	C	T	0.206384	0.0184639	0.00307207	1.85477e-09	0.0124838	0.0154063	0.417767
Body fat percentage	rs12339822	9q22.2		G	A	0.535635	0.0185224	0.00246669	5.97083e-14	-0.015085	0.0123199	0.220786
Body fat percentage	rs2038646	1p21.3		G	C	0.594792	0.0185817	0.00250673	1.24034e-13	0.0160628	0.012411	0.195584
Body fat percentage	rs35761930	18p11.21		T	A	0.189706	0.0185967	0.00317331	4.62265e-09	0.000163227	0.0158985	0.991808
Body fat percentage	rs11113445	12q23.3	PWP1	G	A	0.397772	0.0186372	0.00251781	1.3434e-13	0.0265061	0.0124666	0.0334887
Body fat percentage	rs7959140	12q23.3		T	G	0.774471	0.0188704	0.00294182	1.4149e-10	-0.014423	0.0150287	0.337206
Body fat percentage	rs2439823	10q24.2	CRTAC1	G	A	0.53661	0.0189176	0.00246872	1.82206e-14	-0.00372302	0.0125966	0.767569
Body fat percentage	rs16934748	10p11.22		C	T	0.152175	0.018966	0.00342635	3.10862e-08	0.0271097	0.016964	0.110027
Body fat percentage	rs10100245	8q21.11		A	G	0.556984	0.018981	0.00247944	1.93295e-14	0.000751379	0.0123039	0.951305
Body fat percentage	rs79478789	21q22.2	PSMG1	C	A	0.164953	0.0189813	0.00335844	1.58862e-08	-0.0248642	0.0172615	0.149743
Body fat percentage	rs62104477	19q12		T	G	0.338349	0.0192753	0.00261403	1.6621e-13	0.0198274	0.0128728	0.123499
Body fat percentage	rs704061	12q21.33		C	T	0.444258	0.0193833	0.00246851	4.0992e-15	-0.000754414	0.0122554	0.950915
Body fat percentage	rs245775	5q35.1	RANBP17	G	A	0.717376	0.0194498	0.00276392	1.96716e-12	-0.00651144	0.0136363	0.633
Body fat percentage	rs1324088	6p22.2	SLC17A3	A	G	0.125946	0.0194985	0.00353054	3.33859e-08	0.00554459	0.0182936	0.761822
Body fat percentage	rs4402589	16p11.2	TMEM219	G	T	0.543493	0.0195724	0.00247125	2.38148e-15	0.0176607	0.0128449	0.169156
Body fat percentage	rs11782341	8p23.2	CSMD1	G	A	0.187393	0.0195825	0.00314165	4.57553e-10	0.00464389	0.0189814	0.806724
Body fat percentage	rs7692075	4q21.1	MRPL1	G	T	0.155938	0.0196167	0.00341724	9.44719e-09	-0.000612012	0.0168661	0.971054
Body fat percentage	rs7700107	4p15.31	LCORL	C	A	0.126425	0.0196317	0.00357357	3.94169e-08	0.00732864	0.0182721	0.688359
Body fat percentage	rs7164727	15q24.1		T	C	0.668207	0.0197156	0.00261119	4.34939e-14	-0.028184	0.0129859	0.0299799
Body fat percentage	rs4722398	7p22.2		T	C	0.12407	0.0198792	0.00358841	3.02969e-08	0.0277036	0.0184797	0.133838
Body fat percentage	rs7238896	18p11.32		G	A	0.149417	0.0199991	0.00353372	1.51911e-08	0.0149007	0.0174424	0.39295
Body fat percentage	rs11594905	10q22.2	C10orf11	A	G	0.11913	0.0200518	0.00357231	1.98855e-08	-0.0157203	0.0234083	0.501858
Body fat percentage	rs73236524	4p15.1		A	G	0.132677	0.0203038	0.00362384	2.10992e-08	0.00494439	0.0181504	0.785305
Body fat percentage	rs13174863	5q31.2		G	A	0.146679	0.0205536	0.00345835	2.79774e-09	0.00556772	0.0182758	0.760632
Body fat percentage	rs111743285	6q22.32		T	C	0.235095	0.0205726	0.00295434	3.32423e-12	0.0459355	0.0146097	0.00166555
Body fat percentage	rs17770336	9p21.1	LINGO2	T	C	0.330325	0.0207423	0.00262585	2.81361e-15	0.0167501	0.0129849	0.197063
Body fat percentage	rs11119364	1q32.2		T	A	0.166179	0.0209994	0.00318573	4.35429e-11	0.0126092	0.0162069	0.436561
Body fat percentage	rs2678204	1q32.1	IPO9	G	T	0.339525	0.0211104	0.00259049	3.67636e-16	0.0411268	0.0128537	0.00137612
Body fat percentage	rs4238585	16p12.3		T	C	0.856178	0.0211133	0.00366075	8.05329e-09	-0.0187334	0.0182603	0.304934
Body fat percentage	rs7982447	13q14.3		C	T	0.206357	0.021117	0.00303599	3.51858e-12	0.000474559	0.0150587	0.97486
Body fat percentage	rs3766823	1p35.2	BAI2	A	G	0.184554	0.0211742	0.00325876	8.17055e-11	0.0236389	0.0199244	0.235452
Body fat percentage	rs9551991	13q12.11	PSPC1	C	T	0.133884	0.0213818	0.0035015	1.01979e-09	0.0304939	0.0176485	0.084016
Body fat percentage	rs7613261	3q22.1	CPNE4	T	A	0.206023	0.0215384	0.00304611	1.54365e-12	-0.00212626	0.0150875	0.887926
Body fat percentage	rs35882248	2q36.3		T	C	0.322791	0.0216146	0.00264596	3.12294e-16	0.00766939	0.0130443	0.556565
Body fat percentage	rs879620	16p13.3	ADCY9	T	C	0.608094	0.0217662	0.00252543	6.79741e-18	-0.00411675	0.0135977	0.762077
Body fat percentage	rs4477562	13q14.3		T	C	0.129591	0.0218457	0.00367166	2.68688e-09	0.019068	0.018279	0.296871
Body fat percentage	rs10999460	10q22.1		T	C	0.269694	0.0220837	0.00278093	2.01011e-15	-0.00729762	0.0137253	0.594939
Body fat percentage	rs67807996	1q21.2		A	G	0.37743	0.0224472	0.00250599	3.34058e-19	-0.00688856	0.0150919	0.648073
Body fat percentage	rs12370302	12q23.1		C	T	0.129809	0.0224779	0.00375412	2.13311e-09	0.0167215	0.0185213	0.366619
Body fat percentage	rs35060985	11p11.2	HSD17B12	A	G	0.313426	0.022719	0.002641	7.83924e-18	0.00881868	0.0131318	0.501868
Body fat percentage	rs34220678	12q24.31	CLIP1	A	G	0.107415	0.0228392	0.00382629	2.38905e-09	0.0722038	0.0633844	0.254644
Body fat percentage	rs9320823	6q16.1		C	T	0.617259	0.0228498	0.00251005	8.80503e-20	0.00438557	0.0125522	0.726799
Body fat percentage	rs4876611	8q23.3	TRPS1	G	A	0.720316	0.0228938	0.00272423	4.34003e-17	0.0199739	0.0136246	0.142643
Body fat percentage	rs2980240	8q21.11		C	A	0.815545	0.0232897	0.00319648	3.19966e-13	-0.00431113	0.0157888	0.784815
Body fat percentage	rs12962597	18q12.3		T	C	0.0991705	0.0235252	0.00420309	2.18111e-08	-0.0156511	0.0209629	0.4553
Body fat percentage	rs11012732	10p12.31	MLLT10	G	A	0.333109	0.0237204	0.00261083	1.03859e-19	0.0123372	0.0128937	0.338649
Body fat percentage	rs2855818	17q21.31	UBTF	A	G	0.245921	0.0237398	0.00289141	2.21151e-16	-0.0162519	0.0144454	0.260565
Body fat percentage	rs1046080	6p21.33	PRRC2A	A	C	0.733935	0.0238299	0.00273456	2.93831e-18	0.0572674	0.0144826	7.67877e-05
Body fat percentage	rs9843653	3p21.31		C	T	0.492282	0.0239965	0.00245836	1.66406e-22	-0.0208666	0.0122226	0.0877814
Body fat percentage	rs28483178	19q13.11	PEPD	G	C	0.284124	0.0240469	0.00267317	2.36098e-19	-0.0061799	0.0139724	0.658278
Body fat percentage	rs12367809	12q13.12		T	C	0.376236	0.024964	0.00254731	1.13215e-22	0.00549646	0.0127113	0.665446
Body fat percentage	rs55714539	19p13.11	IL12RB1	C	A	0.352788	0.0250256	0.00258879	4.19686e-22	0.00493253	0.0131017	0.70656
Body fat percentage	rs7133378	12q24.31	CCDC92;DNAH10	A	G	0.313968	0.025183	0.00263972	1.4375e-21	0.00445747	0.0131235	0.734115
Body fat percentage	rs10938397	4p12		G	A	0.43934	0.0255904	0.00247892	5.5862e-25	0.0174403	0.0123463	0.157776
Body fat percentage	rs6717858	2q24.3	COBLL1	C	T	0.399182	0.0256482	0.00250447	1.31013e-24	-0.0102378	0.0124852	0.412221
Body fat percentage	rs2370982	14q31.1	NRXN3	T	C	0.219603	0.0260467	0.00298913	2.95134e-18	0.00337281	0.014753	0.819165
Body fat percentage	rs61888762	11p14.1	BDNF	G	C	0.312268	0.0268315	0.00262954	1.92162e-24	-0.0137683	0.0131618	0.295524
Body fat percentage	rs1460940	1p31.1		A	G	0.812433	0.0268716	0.00308187	2.81322e-18	0.0247785	0.0155876	0.111919
Body fat percentage	rs7412	19q13.32	APOE	T	C	0.076128	0.027432	0.00450401	1.1263e-09	-0.055786	0.0250435	0.0259099
Body fat percentage	rs71658797	1p31.1	AK5	A	T	0.272846	0.0286066	0.00372911	1.70915e-14	-0.0080594	0.018998	0.671403
Body fat percentage	rs57292329	4q13.3		A	T	0.0694554	0.0286081	0.0050419	1.3956e-08	-0.0234357	0.0250912	0.350292
Body fat percentage	rs75854315	1q22	SMG5	A	G	0.0603997	0.0288629	0.00496178	5.99467e-09	0.0228241	0.0264003	0.387291
Body fat percentage	rs62277722	3p11.1		A	G	0.0719081	0.0296043	0.00505313	4.67173e-09	0.0275496	0.0750112	0.713415
Body fat percentage	rs538656	18q21.32		T	G	0.226315	0.0303572	0.00289804	1.1347e-25	0.0105668	0.0144934	0.465955
Body fat percentage	rs1928185	6p12.3		C	T	0.178191	0.0305466	0.00328297	1.35317e-20	0.000429382	0.0161008	0.978724
Body fat percentage	rs80135947	17q24.2	BPTF	C	A	0.209252	0.03073	0.00309905	3.57591e-23	0.0211446	0.015112	0.161755
Body fat percentage	rs62037365	16p11.2	SH2B1	G	C	0.398811	0.0310215	0.00250557	3.37336e-35	-0.00355843	0.0125234	0.776301
Body fat percentage	rs7124681	11p11.2	CELF1	A	C	0.411135	0.0310278	0.00249973	2.27688e-35	0.00425993	0.0123339	0.729805
Body fat percentage	rs34483452	5q14.3		A	C	0.136831	0.0311401	0.00359384	4.5403e-18	0.0335334	0.0178074	0.0596848
Body fat percentage	rs3736896	6p21.31	SNRPC	C	T	0.211848	0.0317729	0.0030456	1.7804e-25	-0.0430989	0.0151129	0.00434716
Body fat percentage	rs713586	2p23.3		C	T	0.476836	0.0319383	0.00245759	1.32068e-38	-0.00849781	0.012217	0.486698
Body fat percentage	rs6739303	2p25.3		T	C	0.828359	0.0339858	0.00326495	2.26931e-25	0.0237516	0.0161991	0.142587
Body fat percentage	rs539515	1q25.2		C	A	0.195977	0.0361729	0.00302949	7.41397e-33	-0.0163357	0.0152389	0.283733
Body fat percentage	rs117632017	15q21.2	LEO1;MAPK6	A	G	0.0305542	0.0362736	0.00633613	1.03595e-08	0.000349094	0.0559465	0.995021
Body fat percentage	rs7649970	3p25.2	PPARG	T	C	0.131561	0.0394677	0.00376914	1.18185e-25	-0.0117186	0.0182396	0.520562
Body fat percentage	rs13135092	4q24	SLC39A8	G	A	0.0766221	0.0475622	0.00444774	1.10195e-26	0.0430234	0.022466	0.0554871
Body fat percentage	rs11642015	16q12.2	FTO	T	C	0.410422	0.052146	0.00250428	3.10323e-96	0.00470346	0.0123654	0.703669
Body fat percentage	rs17024393	1p13.3	GNAT2	C	T	0.0313801	0.0598275	0.00775045	1.17374e-14	0.020934	0.0369128	0.570632
Body mass index	rs17066842	18q21.32		A	G	0.0359813	-0.0658595	0.00409186	6e-57	0.0153675	0.0326863	0.638248
Body mass index	rs13021737	2p25.3		A	G	0.170899	-0.058139	0.00212704	7.5e-157	-0.0234642	0.0162886	0.149718
Body mass index	rs543874	1q25.2		A	G	0.803115	-0.0474886	0.00199952	1.2e-122	0.0165493	0.0152016	0.276307
Body mass index	rs987237	6p12.3	TFAP2B	A	G	0.811331	-0.0401522	0.00206161	9.3e-84	-0.00197519	0.0156764	0.899734
Body mass index	rs6265	11p14.1	BDNF	T	C	0.185984	-0.0392419	0.00200019	1e-86	-0.0541712	0.0155384	0.000489801
Body mass index	rs9332817	11q23.3	KMT2A	C	G	0.0265842	-0.0391165	0.00614395	1.7e-10	-0.00119002	0.0421644	0.977484
Body mass index	rs12595158	15q22.2	VPS13C	T	C	0.0307763	-0.0385874	0.00528863	1.9e-13	-0.00994611	0.0396485	0.801924
Body mass index	rs323742	5q14.3		A	T	0.974523	-0.0380885	0.00520233	2e-13	-0.0392102	0.0397765	0.324249
Body mass index	rs12369179	12q24.31	ZCCHC8	T	C	0.094447	-0.0352309	0.00304222	2.5e-31	0.0140578	0.0210384	0.504009
Body mass index	rs6050446	20p11.21	ENTPD6	A	G	0.029613	-0.0345616	0.00473585	4.4e-13	0.0302004	0.0415916	0.467767
Body mass index	rs12446632	16p12.3		A	G	0.142882	-0.033415	0.00227829	2.9e-50	-0.0019122	0.0174344	0.912663
Body mass index	rs7899106	10q23.1	GRID1	A	G	0.953627	-0.0332901	0.00372125	1e-18	0.0377753	0.0290343	0.193239
Body mass index	rs6691857	1q25.1	RABGAP1L	T	C	0.0288417	-0.0332681	0.00488955	6.9e-12	0.123117	0.0353541	0.000496936
Body mass index	rs4482463	2q33.3		A	C	0.92471	-0.0330406	0.00329408	2.8e-23	-0.0500962	0.023233	0.031064
Body mass index	rs1993709	1p31.1		A	G	0.186791	-0.0325554	0.00206545	1.9e-57	-0.0239305	0.0156003	0.125035
Body mass index	rs10938397	4p12		A	G	0.56066	-0.0324444	0.00160219	3.4e-86	-0.0174403	0.0123463	0.157776
Body mass index	rs11672660	19q13.32	GIPR	T	C	0.206283	-0.032351	0.00199815	1.7e-60	-0.00502269	0.0158684	0.751607
Body mass index	rs10182181	2p23.3		A	G	0.525797	-0.0323075	0.00159052	6.7e-90	0.00665094	0.0122174	0.586177
Body mass index	rs9816226	3q27.2	DGKG	A	T	0.184441	-0.0320761	0.00208545	1.6e-52	0.0283308	0.0157181	0.0714782
Body mass index	rs16903285	5q14.3		T	C	0.869397	-0.0312099	0.00245153	7.6e-38	-0.0310533	0.0180772	0.0858291
Body mass index	rs17309825	11p14.1	LIN7C	T	C	0.960499	-0.0302918	0.00407774	6.8e-14	-0.0344866	0.0318062	0.278243
Body mass index	rs8061382	16q22.1	TERF2	A	T	0.0312857	-0.0289878	0.00462672	2.7e-10	-0.0541945	0.0353784	0.125559
Body mass index	rs7567655	2p23.2	BRE	A	G	0.964275	-0.0276616	0.00461027	1.3e-09	-0.025569	0.0335086	0.44543
Body mass index	rs13329567	15q23		T	C	0.207663	-0.0275886	0.00188318	1e-50	-0.0596714	0.0149886	6.85888e-05
Body mass index	rs40067	5q21.3	FBXL17	A	G	0.175368	-0.026286	0.00227285	7.1e-30	-0.0130742	0.0161735	0.418877
Body mass index	rs16882001	6q15	ANKRD6;LYRM2	A	G	0.953118	-0.0261691	0.00389132	1.5e-11	-0.0206395	0.028574	0.470099
Body mass index	rs17806379	20q13.2		T	C	0.176013	-0.0260434	0.00222075	1.5e-30	-0.00123694	0.0159795	0.938299
Body mass index	rs7498665	16p11.2	SH2B1	A	G	0.600984	-0.0258381	0.00162084	5.6e-60	0.00319432	0.0125184	0.798592
Body mass index	rs11191548	10q24.32	CNNM2;NT5C2	T	C	0.917002	-0.0258267	0.00289105	5e-19	-0.0181084	0.022254	0.415809
Body mass index	rs2245368	7q11.23	UPK3B	T	C	0.81758	-0.0252836	0.00226274	4.9e-28	-0.00065609	0.0241562	0.978332
Body mass index	rs7779498	7q32.3		T	C	0.037228	-0.0247868	0.00447954	3.1e-08	0.00693531	0.0323218	0.830102
Body mass index	rs8088123	18q21.32		A	C	0.066011	-0.0247328	0.0031152	3.7e-15	-0.0245944	0.0247237	0.319847
Body mass index	rs11659764	18q21.2		A	T	0.0469228	-0.0246447	0.00379898	8.9e-11	0.005246	0.028235	0.852603
Body mass index	rs12762034	10p11.22		T	C	0.919083	-0.0240779	0.00321039	7.3e-14	-0.0396132	0.0223548	0.0763904
Body mass index	rs2254542	1p34.3	MACF1	A	C	0.0424348	-0.0238	0.00395021	1.1e-09	-0.0592409	0.0300111	0.0483859
Body mass index	rs1689437	12q21.33		A	G	0.937991	-0.0236959	0.0032098	2.1e-13	-0.0121235	0.0251134	0.629272
Body mass index	rs2820311	1q32.1	IPO9	A	G	0.664505	-0.0234786	0.00179836	4.1e-38	-0.0416234	0.0128874	0.00123891
Body mass index	rs1787267	18q23	SALL3	C	G	0.0618571	-0.0230848	0.00350656	3.4e-11	0.0273164	0.025471	0.283517
Body mass index	rs10889550	1p31.3	LEPR	A	G	0.95639	-0.02302	0.00388404	1.9e-09	0.0151113	0.0311328	0.627406
Body mass index	rs10131890	14q32.2		A	C	0.939911	-0.0222675	0.00391186	1.6e-08	-0.0123151	0.0265363	0.642587
Body mass index	rs11708733	3q21.3	EEFSEC	A	G	0.0488788	-0.0221209	0.00399541	2.8e-08	0.011075	0.0290844	0.703359
Body mass index	rs17207196	7q11.23	POM121C	T	C	0.430993	-0.0215661	0.00175651	2.1e-35	-0.00160712	0.0125973	0.898484
Body mass index	rs10132280	14q12		A	C	0.304481	-0.0215177	0.00173685	5.6e-35	-0.000911619	0.01339	0.94572
Body mass index	rs1477199	16q12.2	RPGRIP1L	A	G	0.866618	-0.0213974	0.00225236	9.4e-22	-0.029218	0.0179611	0.103792
Body mass index	rs4516268	17p13.3	RTN4RL1	A	C	0.19944	-0.0208943	0.00202203	5.2e-25	0.0131905	0.0161956	0.415387
Body mass index	rs7630302	3q22.1	CPNE4	C	G	0.0989114	-0.0208025	0.00284562	5.6e-13	0.0159175	0.020627	0.440303
Body mass index	rs7488867	12q23.2	C12orf42	T	C	0.262238	-0.020522	0.00201196	8.4e-24	-0.00687285	0.0139483	0.622199
Body mass index	rs16943356	12q24.21	RBM19	A	G	0.0717137	-0.0203058	0.0033843	3e-09	-0.00962318	0.0274949	0.72634
Body mass index	rs16906845	8q24.23		A	G	0.0612628	-0.0201518	0.00340342	2.2e-09	0.0058211	0.0261771	0.824023
Body mass index	rs2033529	6p21.2		A	G	0.706191	-0.0198671	0.00174443	1.9e-30	-0.0100707	0.0134417	0.453728
Body mass index	rs889398	16q22.1		T	C	0.41722	-0.019718	0.00160963	1.3e-32	0.00708073	0.0123191	0.565442
Body mass index	rs6870983	5q14.3		T	C	0.211343	-0.0196315	0.00192466	6.5e-25	0.00317501	0.0149113	0.831385
Body mass index	rs10971721	9p13.3	UBE2R2	T	C	0.116929	-0.019463	0.00273851	5.7e-13	0.0116482	0.0195777	0.551861
Body mass index	rs17450772	8q24.11	EXT1	T	C	0.8823	-0.019451	0.00308746	2.9e-10	-0.024196	0.0189752	0.202261
Body mass index	rs6545709	2p16.1		A	G	0.100205	-0.0193962	0.00286643	1.5e-11	-0.00948861	0.0240216	0.692841
Body mass index	rs8123881	20p12.1	MACROD2	A	G	0.853219	-0.0192877	0.00236176	4.4e-16	0.0055491	0.017615	0.752745
Body mass index	rs2143253	20q13.11		A	G	0.117954	-0.0190889	0.00263995	1.1e-12	-0.0141059	0.0190259	0.458448
Body mass index	rs8097672	18p11.32		A	T	0.848462	-0.018981	0.00237262	8.4e-16	-0.00484433	0.0172564	0.77892
Body mass index	rs1884897	20p12.3		A	G	0.371536	-0.0188165	0.00164887	1.3e-30	0.0664714	0.0125473	1.1728e-07
Body mass index	rs12564992	1q25.1	RABGAP1L	A	G	0.892126	-0.0187804	0.00249127	5.3e-14	-0.002071	0.0193677	0.914844
Body mass index	rs13174863	5q31.2		A	G	0.853321	-0.0185511	0.00222227	2.9e-16	-0.00556772	0.0182758	0.760632
Body mass index	rs4916229	1q24.3		C	G	0.9016	-0.0185182	0.00293458	4.9e-10	-0.0131228	0.0204158	0.52037
Body mass index	rs8016771	14q32.31	WDR20	T	G	0.91645	-0.0184404	0.0030087	1.1e-09	0.054818	0.0222468	0.0137363
Body mass index	rs2694047	8q23.3	TRPS1	A	G	0.249582	-0.0184012	0.00195758	3.9e-21	-0.0185358	0.0141876	0.191389
Body mass index	rs7551507	1p31.1	FPGT-TNNI3K;TNNI3K	T	C	0.554532	-0.0183915	0.00159926	9.3e-30	0.0225412	0.0123119	0.0671231
Body mass index	rs6545714	2p16.1		A	G	0.600973	-0.0183189	0.00163048	9.1e-31	-9.92734e-06	0.0124039	0.999361
Body mass index	rs16907751	8q21.13		T	C	0.103592	-0.0182644	0.00262168	1.6e-12	-0.00107252	0.0203871	0.958045
Body mass index	rs12885454	14q12		A	C	0.353156	-0.0181995	0.00167239	2.4e-27	-0.0128279	0.0127737	0.315258
Body mass index	rs12325419	16q22.1	DDX19B	A	G	0.115856	-0.0181403	0.00260525	1.4e-12	0.00920754	0.020665	0.655914
Body mass index	rs11079849	17q21.32	IGF2BP1	T	C	0.327408	-0.018087	0.00182794	4.8e-24	0.04024	0.0151023	0.00771027
Body mass index	rs17094222	10q24.31		T	C	0.783602	-0.0178499	0.00197237	2.2e-19	-0.0195307	0.0155529	0.209203
Body mass index	rs6019482	20q13.13		T	C	0.169984	-0.0177923	0.002299	2.8e-14	0.0147471	0.0162821	0.365084
Body mass index	rs1361739	1p21.3		A	G	0.3295	-0.0177581	0.00181617	6.9e-22	-0.00166116	0.012933	0.897797
Body mass index	rs7599312	2q34		A	G	0.268997	-0.0177448	0.00181264	6.9e-24	-0.0138303	0.0138816	0.319102
Body mass index	rs6235	5q15	PCSK1	C	G	0.726139	-0.0176334	0.00191449	1.5e-19	-0.0036363	0.0137378	0.791245
Body mass index	rs17513613	19q12		T	C	0.660325	-0.0175749	0.0017008	3.6e-26	-0.0192341	0.0128946	0.135793
Body mass index	rs10510419	3p25.2	PPARG	T	G	0.144453	-0.0175676	0.00228279	2.2e-14	0.00564811	0.0173714	0.745076
Body mass index	rs4929923	11p15.4	TRIM66	T	C	0.357738	-0.0175651	0.00164976	7.2e-27	-0.00432303	0.0128452	0.736457
Body mass index	rs7903146	10q25.2	TCF7L2	T	C	0.276668	-0.0175449	0.0017448	1.3e-23	0.000420855	0.0134985	0.975128
Body mass index	rs12364470	11q25		T	G	0.823534	-0.0174718	0.00215943	1.1e-15	0.00818655	0.0169612	0.629335
Body mass index	rs10058464	5q33.2	GRIA1	A	C	0.110366	-0.0174696	0.00269532	1.3e-10	-0.000126985	0.0194327	0.994786
Body mass index	rs11581304	1q25.2		T	C	0.911983	-0.017459	0.00287786	7.1e-10	-0.0368602	0.0210045	0.0792814
Body mass index	rs7947143	11q13.1		A	G	0.160213	-0.0172997	0.00230663	2.4e-14	-3.26097e-05	0.0172816	0.998494
Body mass index	rs17014375	1q32.2		T	G	0.870438	-0.0171381	0.002491	1.1e-11	0.0149652	0.0182155	0.411325
Body mass index	rs2051559	4p16.3	RGS12	T	C	0.866858	-0.0170978	0.00252581	5e-12	-0.0143019	0.0180128	0.427205
Body mass index	rs10497810	2q33.1	PLCL1	T	C	0.181299	-0.0170694	0.00224866	5.9e-14	-0.020741	0.0158693	0.191217
Body mass index	rs2448241	14q32.31		A	G	0.100288	-0.0169914	0.00289627	3.2e-09	-0.00474905	0.0205739	0.817448
Body mass index	rs17424278	1p32.2	DAB1	A	C	0.900273	-0.0169532	0.00279229	1.9e-09	-0.0308839	0.0230735	0.180732
Body mass index	rs427943	21q22.3	ADARB1	A	C	0.437358	-0.0169098	0.00169098	7.3e-23	-0.00757314	0.0123474	0.539653
Body mass index	rs4639527	2p25.3		A	G	0.684725	-0.0167753	0.00185308	3.3e-20	0.0148857	0.013318	0.26369
Body mass index	rs577525	10q24.2	CRTAC1	T	C	0.450298	-0.01677	0.0017174	9.7e-22	0.00847827	0.012585	0.500514
Body mass index	rs702820	7p14.1	POU6F2	T	C	0.881845	-0.0167664	0.0026629	1.9e-10	-0.0362784	0.0188059	0.0537195
Body mass index	rs2074881	19p13.3	CSNK1G2	T	C	0.161469	-0.016758	0.00259479	4.9e-11	-0.0343244	0.0181836	0.0590715
Body mass index	rs1895957	12q23.3		T	G	0.22869	-0.0167286	0.00205439	1.4e-16	0.0138342	0.0149734	0.35553
Body mass index	rs2890652	2q22.2		T	C	0.827122	-0.0167102	0.0022608	2.5e-13	-0.0289776	0.0164087	0.0773968
Body mass index	rs2850969	4q24	PPP3CA	T	C	0.849761	-0.0167096	0.00243049	1.3e-11	-0.0337952	0.0170258	0.0471509
Body mass index	rs8033995	15q15.3		C	G	0.09242	-0.0166925	0.00291616	1.4e-08	0.0295597	0.0209674	0.1586
Body mass index	rs7715256	5q33.2	MFAP3	T	G	0.576212	-0.016656	0.0016054	2.2e-24	-0.01716	0.0123954	0.166242
Body mass index	rs12448738	16q12.2	OGFOD1	A	C	0.866986	-0.0166077	0.00247138	2.8e-11	-0.0210384	0.0179656	0.241584
Body mass index	rs2365389	3p14.2	FHIT	T	C	0.411904	-0.0165961	0.00162146	1.3e-25	-0.0268663	0.0124434	0.0308432
Body mass index	rs6985109	8p23.1	XKR6	A	G	0.529344	-0.0165614	0.00159064	1.5e-26	0.000413067	0.0125129	0.973666
Body mass index	rs10197031	2q12.1		T	C	0.706469	-0.016485	0.00188683	1.9e-18	-0.00290435	0.0134421	0.828938
Body mass index	rs4986044	17p11.2		T	C	0.463271	-0.0163687	0.00159695	3.3e-23	0.0135255	0.0129779	0.29732
Body mass index	rs9964756	18q21.2	DCC	T	G	0.113557	-0.0163592	0.00279304	2.9e-09	0.0134102	0.0193074	0.487327
Body mass index	rs2281819	6p21.31	MLN	A	T	0.23821	-0.0162027	0.00202533	5.1e-15	-0.00364929	0.0144881	0.801132
Body mass index	rs7784465	7p22.1	RAC1	T	C	0.865415	-0.01618	0.00246646	1.1e-10	-0.0264718	0.0179757	0.140846
Body mass index	rs17776719	3p25.3	VGLL4	A	G	0.847101	-0.0161185	0.00241295	1.7e-11	-0.00837017	0.0172585	0.627685
Body mass index	rs10263780	7p21.1	TMEM196	A	G	0.134689	-0.0161019	0.00276912	8.3e-09	0.0130054	0.0178323	0.465806
Body mass index	rs10192119	2q24.3	FIGN	T	G	0.834624	-0.016028	0.00212419	3e-14	-0.00752419	0.0165603	0.649576
Body mass index	rs7025938	9q31.1	TEX10	C	G	0.669345	-0.0159417	0.00182465	3.7e-19	0.0024055	0.0130589	0.853854
Body mass index	rs10840606	11p15.5		A	G	0.818894	-0.0159026	0.00232722	3.2e-12	0.0298215	0.016757	0.0751345
Body mass index	rs2293605	3q27.1	EIF2B5;EIF4G1	T	C	0.132171	-0.0158639	0.00256482	3.6e-10	0.0421317	0.0215778	0.0508734
Body mass index	rs2733287	12q12	PDZRN4	A	C	0.514586	-0.0158266	0.0017137	6.8e-20	0.0090168	0.0121629	0.45849
Body mass index	rs13227658	7q31.1		T	C	0.544438	-0.0158246	0.00171349	1.7e-19	-0.019238	0.0124725	0.122968
Body mass index	rs7788008	7q31.1		A	G	0.435626	-0.0158153	0.00171248	1.1e-19	0.00538685	0.0122761	0.660802
Body mass index	rs7102454	11q13.1	CFL1	T	C	0.653974	-0.0157211	0.00179101	2.4e-18	-0.00677135	0.0127953	0.596662
Body mass index	rs2010281	14q32.32	MARK3	A	G	0.40999	-0.0157028	0.00165805	6.7e-21	0.000519133	0.0132884	0.968837
Body mass index	rs10211055	2q36.3	SPHKAP	T	C	0.664515	-0.0156507	0.00179435	7.2e-18	-0.012338	0.0130722	0.345257
Body mass index	rs2162524	2q36.3	FBXO36	T	C	0.674331	-0.0155488	0.00180567	4.1e-17	-0.00803476	0.0129893	0.536203
Body mass index	rs9514131	13q33.1		T	G	0.122164	-0.0155346	0.00262272	5.6e-09	0.0185362	0.0186635	0.320624
Body mass index	rs1955540	14q21.1		T	C	0.20002	-0.0155121	0.00215991	6.2e-13	-0.00679798	0.0153661	0.6582
Body mass index	rs7535528	1p36.32	PANK4	A	G	0.369439	-0.0155106	0.00183678	1.4e-16	-0.0324258	0.0136135	0.0172246
Body mass index	rs1445305	2q22.3		A	G	0.107323	-0.0154746	0.00278735	2e-08	0.0171522	0.0202212	0.396311
Body mass index	rs1852006	7q21.11	MAGI2	A	G	0.357774	-0.0154219	0.00177945	4.9e-18	0.00475322	0.0127664	0.709653
Body mass index	rs2246012	6q23.2	ARG1;MED23	T	C	0.82548	-0.0154211	0.00214725	3.1e-13	-0.0270883	0.0162386	0.0952863
Body mass index	rs12299814	12q21.33		A	C	0.260069	-0.0154034	0.00196222	5.2e-15	-0.00252661	0.014084	0.857627
Body mass index	rs7536433	1p31.1	AK5	T	C	0.206552	-0.0153463	0.00196747	9.8e-15	0.0013562	0.0154487	0.930046
Body mass index	rs13263601	8p22	SGCZ	A	C	0.646932	-0.0153331	0.00179218	2.2e-17	-0.000573549	0.0132806	0.965552
Body mass index	rs12468863	2p23.3	KCNK3	T	C	0.513206	-0.0152871	0.00159865	5.1e-21	-0.0062063	0.0123494	0.615274
Body mass index	rs13209872	6q16.1		C	G	0.347461	-0.015209	0.00180106	1.4e-16	-0.00214521	0.0130322	0.869252
Body mass index	rs3826705	19q13.2	POU2F2	T	C	0.887289	-0.0151898	0.00261227	6.6e-09	-0.0025044	0.0192084	0.896265
Body mass index	rs213533	7p15.2	SKAP2	A	C	0.859166	-0.0151849	0.00243348	4.8e-10	-0.0396505	0.0174614	0.0231622
Body mass index	rs33485	3p22.1		T	C	0.742041	-0.015161	0.00191912	1.1e-15	0.00872309	0.0143253	0.542572
Body mass index	rs17636031	10q26.13		T	C	0.719453	-0.0151569	0.00179988	1.2e-17	-0.00229832	0.0136773	0.866553
Body mass index	rs11866815	16p13.3	AXIN1	T	C	0.246025	-0.01514	0.00184397	1e-16	-0.0243451	0.0147394	0.0985952
Body mass index	rs1048932	11q23.3	CADM1	A	C	0.416383	-0.0151398	0.0016086	3.8e-22	-0.0307505	0.0124059	0.013186
Body mass index	rs10939792	4p15.31		C	G	0.690067	-0.0150875	0.00188594	1.4e-15	-0.0105942	0.0132098	0.422552
Body mass index	rs9507983	13q12.2	FLT3	T	C	0.622264	-0.0150775	0.00173972	1.4e-18	0.00681543	0.0125549	0.587233
Body mass index	rs12675063	8q24.22		A	T	0.893949	-0.0150733	0.00251221	1.3e-09	-0.0155688	0.0196112	0.427269
Body mass index	rs17203016	2q33.3		A	G	0.796152	-0.0150657	0.00200876	2.1e-13	-0.0312658	0.0151684	0.0392793
Body mass index	rs16966801	17q21.2		A	G	0.812944	-0.0150201	0.00211822	1.1e-12	-0.0207687	0.015436	0.178473
Body mass index	rs11915371	3p13		A	C	0.792648	-0.0149843	0.00211189	2.6e-12	-0.00397758	0.0149768	0.79056
Body mass index	rs6445538	3p21.1	TMEM110;TMEM110-MUSTN1	T	C	0.76303	-0.0149204	0.00200273	1.4e-13	-0.0245677	0.0143771	0.0874864
Body mass index	rs1927790	13q32.1	HS6ST3	T	C	0.575485	-0.0149156	0.0016125	1.8e-19	-0.00768433	0.0124089	0.535747
Body mass index	rs11945861	4q13.1		A	G	0.23594	-0.0148967	0.00201307	5e-13	0.00989105	0.0144116	0.492507
Body mass index	rs2516739	16p13.3	NTHL1	A	G	0.218919	-0.0148837	0.00196577	1.4e-14	-0.0244916	0.0158994	0.123462
Body mass index	rs4682718	3p21.31		A	G	0.81457	-0.0148672	0.00222042	9.9e-12	0.0243015	0.0162108	0.133849
Body mass index	rs17236194	15q21.3	ADAM10	T	C	0.847645	-0.0148556	0.00233029	8.3e-11	-0.0117431	0.0175734	0.503987
Body mass index	rs12449219	16q23.1		C	G	0.880222	-0.0148334	0.00248818	2e-09	-0.0130573	0.0185802	0.482208
Body mass index	rs1000940	17p13.2	NUP88;RABEP1	A	G	0.678753	-0.0148279	0.00173314	1.1e-17	0.0107434	0.0132059	0.415915
Body mass index	rs9650755	9q22.31		A	G	0.728372	-0.0148137	0.00192386	2.8e-15	0.00993815	0.0140624	0.479743
Body mass index	rs4722672	7p15.2		T	C	0.814571	-0.014788	0.00205662	1.8e-12	-0.0181147	0.0157835	0.251094
Body mass index	rs8192675	3q26.2	SLC2A2	T	C	0.714376	-0.0147713	0.00174923	1.4e-17	-0.0206758	0.0134873	0.12528
Body mass index	rs6804842	3p24.2		A	G	0.432689	-0.0147615	0.00160862	3.6e-21	0.021815	0.0123314	0.076883
Body mass index	rs2467210	8q21.2	RALYL	A	G	0.241467	-0.0147181	0.00203009	7.9e-13	-0.0233759	0.0144416	0.105522
Body mass index	rs273504	19p13.11	MAST3	A	G	0.564568	-0.014622	0.00172023	4.4e-18	0.000541412	0.0123553	0.965048
Body mass index	rs13201877	6q23.3		A	G	0.859624	-0.0145195	0.00229256	2.7e-10	0.000536612	0.0178626	0.976034
Body mass index	rs217671	14q23.2		A	G	0.734386	-0.0144842	0.00191111	1.3e-13	-0.00307821	0.0137199	0.822477
Body mass index	rs7600699	2q24.1		C	G	0.848383	-0.0144801	0.00233237	6.4e-10	0.0332915	0.0173982	0.0556834
Body mass index	rs6121381	20q11.21	PLAGL2	A	T	0.850233	-0.0144677	0.00236207	9.4e-10	-0.00780638	0.0171035	0.648088
Body mass index	rs11792311	9p21.1		A	G	0.245605	-0.0144538	0.00200747	1.3e-12	-0.00884891	0.0143064	0.536227
Body mass index	rs29941	19q13.11		A	G	0.337405	-0.0144391	0.00170989	5.1e-18	-0.00390388	0.0136104	0.774242
Body mass index	rs10145461	14q12	AKAP6	T	G	0.473708	-0.014419	0.00172622	4.7e-16	-0.00706307	0.0140739	0.615768
Body mass index	rs13063194	3q21.1	PTPLB	T	C	0.797914	-0.0144056	0.00210082	1.1e-11	-0.0247409	0.0151391	0.102208
Body mass index	rs10929925	2p25.2		A	C	0.434971	-0.0143879	0.00160984	1.8e-18	0.0139845	0.0124084	0.259736
Body mass index	rs6443750	3q26.33		T	C	0.192339	-0.0143206	0.00203198	3.2e-12	-0.00180743	0.0201957	0.928688
Body mass index	rs756717	16q22.3	ZFHX3	A	G	0.402841	-0.0143174	0.00164457	5.4e-18	-0.00395893	0.0127536	0.756244
Body mass index	rs4673553	2q34		T	G	0.539527	-0.0143159	0.00171387	2.1e-16	0.000353705	0.0122758	0.977014
Body mass index	rs4969387	17q25.3	BAIAP2	C	G	0.730395	-0.0143073	0.00197342	4.3e-13	-0.00486745	0.014847	0.743033
Body mass index	rs1336486	13q14.11		T	G	0.662731	-0.0143071	0.00182644	1.8e-14	0.0193595	0.0129721	0.135597
Body mass index	rs17551974	2q22.2	LRP1B	A	C	0.187458	-0.0142448	0.00222259	1.9e-10	-0.0115147	0.0156904	0.463029
Body mass index	rs12044597	1p36.33	NADK	A	G	0.500461	-0.014228	0.00159194	1.7e-18	0.0163985	0.0122741	0.181541
Body mass index	rs6690764	1p22.1	EVI5	A	G	0.79263	-0.0142262	0.00203232	6.3e-12	-0.0417101	0.0149878	0.00538695
Body mass index	rs12035149	1p13.3	NTNG1	C	G	0.786652	-0.0142034	0.00204295	3.9e-12	-0.00344942	0.0174169	0.843006
Body mass index	rs1045411	13q12.3	HMGB1	T	C	0.282784	-0.0141708	0.00181922	2.3e-15	0.00954073	0.0137426	0.487528
Body mass index	rs3209570	4p14	KLF3	A	G	0.389375	-0.0141332	0.00177901	9.8e-16	0.0105563	0.0124768	0.397513
Body mass index	rs6574695	14q31.1		C	G	0.87237	-0.0141266	0.0025157	1.6e-08	0.0244309	0.0182568	0.180836
Body mass index	rs284227	1p31.1	LPHN2	T	C	0.740068	-0.0140977	0.00182215	3.5e-15	-3.14145e-06	0.0140606	0.999822
Body mass index	rs3930349	17q11.2	ASIC2	A	C	0.223434	-0.0140809	0.00205346	4.2e-12	-0.021068	0.0147259	0.152524
Body mass index	rs11855853	15q24.3	LINGO1	T	C	0.258682	-0.0140611	0.00193947	2.4e-13	-0.0144296	0.0146933	0.326075
Body mass index	rs905938	1q21.3	DCST2	T	C	0.737459	-0.0140472	0.00179125	1.2e-15	-0.00484126	0.0137795	0.725335
Body mass index	rs13417156	2p15		T	C	0.565811	-0.0140284	0.00165613	2.6e-17	-0.0126179	0.0123005	0.304983
Body mass index	rs2271189	12q13.2	ERBB3	A	G	0.401966	-0.0140229	0.00175286	5e-16	0.00085744	0.0124597	0.945135
Body mass index	rs10878946	12q15	CPSF6	T	C	0.716245	-0.0140227	0.00188958	3.6e-13	0.0254865	0.0136343	0.0615819
Body mass index	rs13012099	2p21		A	G	0.33516	-0.0140053	0.00180068	1.2e-14	-0.000599126	0.0130281	0.96332
Body mass index	rs592483	11q13.3		T	C	0.552598	-0.0139731	0.00161594	2e-18	-0.00538473	0.0130242	0.679283
Body mass index	rs1150659	6p22.2		A	G	0.231306	-0.0139249	0.0019034	3.8e-13	-0.0105106	0.0143753	0.464682
Body mass index	rs901630	6q16.1		T	C	0.381688	-0.0139215	0.00162099	1.9e-18	-0.00517728	0.0125608	0.680209
Body mass index	rs13290794	9p13.2	ZCCHC7	A	G	0.352732	-0.0139194	0.00177695	1.9e-15	0.000281305	0.0127092	0.982341
Body mass index	rs10150964	14q32.11	RPS6KA5	T	C	0.288487	-0.0139131	0.00187481	1.1e-13	0.0112489	0.0133791	0.400471
Body mass index	rs3764835	2q24.1	PKP4	A	G	0.158678	-0.0139046	0.00236674	3.1e-09	0.0266319	0.0168872	0.114785
Body mass index	rs2029331	3p21.1	CACNA1D	C	G	0.243621	-0.0138544	0.0019792	2e-12	0.00734444	0.0143552	0.608917
Body mass index	rs12454712	18q21.33	BCL2	T	C	0.600624	-0.0138503	0.00173128	4.4e-16	0.0249533	0.0162291	0.124155
Body mass index	rs7987314	13q14.3		T	G	0.888637	-0.0138203	0.00246115	1.4e-08	-0.00620948	0.0191865	0.746213
Body mass index	rs16940823	18q11.2		A	C	0.18826	-0.0138176	0.00217675	9e-11	-0.00998723	0.0158053	0.527458
Body mass index	rs13380104	15q25.1	RASGRF1	T	C	0.410337	-0.013788	0.0017235	7.7e-15	0.00772509	0.0124407	0.534632
Body mass index	rs1241986	18p11.31	ARHGAP28	A	G	0.843881	-0.0137507	0.00237421	1.1e-08	0.0247002	0.0170055	0.146367
Body mass index	rs16932761	8q13.1		A	G	0.262856	-0.0137337	0.00196196	1.7e-12	-0.00560057	0.0138837	0.686661
Body mass index	rs2907948	7q36.1		A	G	0.233521	-0.0137333	0.00185059	1.3e-13	0.00898815	0.0143677	0.531591
Body mass index	rs2274550	13q13.3	NBEA	T	C	0.142974	-0.0137153	0.00244916	1.5e-08	-0.0178548	0.0175543	0.309098
Body mass index	rs7780752	7q21.3	GNGT1	T	C	0.654633	-0.0136862	0.00177231	1e-14	0.0219579	0.0130072	0.0913841
Body mass index	rs10009336	4p13		T	C	0.156309	-0.0136379	0.0021431	2.2e-10	0.0239456	0.016826	0.154697
Body mass index	rs2228213	6p24.1	HIVEP1	A	G	0.351536	-0.0136064	0.0016641	4.6e-16	0.00672242	0.0127385	0.597691
Body mass index	rs4012234	20q11.22		T	G	0.402126	-0.0135729	0.00173271	9.9e-16	0.00977133	0.0123943	0.430478
Body mass index	rs4677812	3q29	XXYLT1	A	C	0.273994	-0.0135432	0.00189207	1.4e-12	-0.00982749	0.0137301	0.474136
Body mass index	rs7186893	16p12.1	TNRC6A	T	G	0.260358	-0.0135314	0.00191934	6.5e-13	-0.000317575	0.0138681	0.98173
Body mass index	rs2195086	2p16.1		T	G	0.833512	-0.0134902	0.00233288	9.4e-09	-0.00505374	0.0164563	0.758767
Body mass index	rs1503526	5q12.2		T	C	0.501013	-0.0134785	0.00163667	5.5e-17	-2.18505e-06	0.0122407	0.999858
Body mass index	rs10795422	10p13	RSU1	A	G	0.305433	-0.0134502	0.00183852	9.3e-14	-0.00964472	0.0132963	0.468228
Body mass index	rs16867703	5q14.3		T	G	0.645447	-0.013432	0.00176479	1.4e-14	0.00184207	0.0127393	0.885029
Body mass index	rs9077	1q32.1	PTPN7	A	G	0.327611	-0.0134121	0.00184659	3.5e-13	-0.00804076	0.0138945	0.562792
Body mass index	rs7235205	18q22.1		A	G	0.726021	-0.013374	0.00180216	4.4e-14	-0.00632712	0.0139182	0.649402
Body mass index	rs1158805	18q12.3		A	C	0.390502	-0.0133539	0.00175453	1.2e-14	-0.0140647	0.0125439	0.262186
Body mass index	rs12888545	14q31.3	GALC	A	G	0.752314	-0.0133475	0.00196287	9.1e-12	-0.0241212	0.0141292	0.0877862
Body mass index	rs1420341	12q23.1		T	C	0.818576	-0.0133434	0.0022239	2.1e-09	-0.0127879	0.0162325	0.430817
Body mass index	rs6023633	20q13.2		A	G	0.773253	-0.0133421	0.00203032	5.1e-11	-0.0360629	0.0145517	0.0132024
Body mass index	rs13184896	5q23.2	CEP120	T	G	0.433226	-0.0132996	0.00159995	3.3e-16	-0.0316114	0.0123467	0.0104582
Body mass index	rs6564360	16q23.1		A	G	0.812748	-0.0132928	0.00216624	1.2e-09	-0.00330236	0.0156125	0.832482
Body mass index	rs2731277	12q21.33		T	C	0.7393	-0.0131947	0.00195478	8.8e-12	0.0147153	0.0139696	0.292167
Body mass index	rs4717623	7q11.22	CALN1	T	C	0.26543	-0.0131577	0.00194928	4.2e-12	-0.0237881	0.0139686	0.0885733
Body mass index	rs1020548	6p12.1	DST	A	G	0.826605	-0.0131545	0.00229207	6.6e-09	-0.015833	0.0161214	0.326045
Body mass index	rs7640424	3q13.12		T	C	0.314475	-0.0131504	0.0017405	2.3e-14	-0.00248714	0.0132965	0.85162
Body mass index	rs2289379	7p13	ZMIZ2	T	C	0.421789	-0.0131223	0.00174965	4.3e-14	-0.0309011	0.0151941	0.0419765
Body mass index	rs1956153	14q21.1		A	T	0.819093	-0.0131063	0.00221799	6.8e-09	0.0166229	0.0160577	0.300576
Body mass index	rs1365466	18q12.2		T	C	0.75105	-0.0130718	0.00181287	3.3e-13	-0.00766946	0.0140562	0.585322
Body mass index	rs1330052	13q31.1		C	G	0.627153	-0.0130687	0.0017821	1.5e-13	-0.00825648	0.012671	0.514655
Body mass index	rs6738445	2q31.1	DYNC1I2	T	C	0.27739	-0.0130576	0.0017672	1.9e-13	0.00696743	0.0135492	0.607091
Body mass index	rs2185027	6q25.2	RGS17	A	C	0.699973	-0.0130468	0.00173958	5e-14	0.0232248	0.0133948	0.0829427
Body mass index	rs6841761	4p15.2		T	G	0.545755	-0.0130147	0.00158958	6.4e-16	0.0186771	0.0123045	0.129039
Body mass index	rs6479905	10q21.3	REEP3	A	G	0.515678	-0.0130144	0.00170189	3.7e-14	-0.0150548	0.0121894	0.216804
Body mass index	rs9571687	13q21.32	PCDH9	A	C	0.316925	-0.0129747	0.00181042	2.8e-12	0.000780521	0.013109	0.952521
Body mass index	rs11538	22q11.21	BID	A	G	0.821079	-0.0129689	0.00220952	3.3e-09	-0.0444141	0.0160346	0.00560749
Body mass index	rs12620249	2q24.1	GALNT13	A	G	0.871515	-0.0129635	0.00240064	4.4e-08	0.0169054	0.0182377	0.353954
Body mass index	rs6606686	12q24.11	GPN3	C	G	0.682516	-0.012957	0.0017149	7.6e-15	-0.00651165	0.013137	0.620126
Body mass index	rs12519552	5q21.3	EFNA5	A	G	0.847373	-0.0129197	0.00234904	2.7e-08	0.0228063	0.0170666	0.181446
Body mass index	rs506338	11q13.1	NRXN2	T	C	0.30408	-0.0129159	0.00173497	7.8e-14	0.00795928	0.013913	0.567272
Body mass index	rs12422552	12p13.1		C	G	0.35166	-0.0129068	0.0019264	1.6e-11	0.000962995	0.0140496	0.945354
Body mass index	rs11614340	12q24.33	CHFR	T	C	0.6945	-0.0128711	0.00183873	8.5e-13	-0.0209258	0.0132266	0.113627
Body mass index	rs349088	11q14.1	DLG2	A	C	0.517216	-0.0128709	0.00170941	1.8e-13	-0.0149082	0.0122429	0.223335
Body mass index	rs3807566	7p12.1	DDC	T	G	0.426864	-0.0128246	0.00171668	2e-13	-0.00906679	0.0123353	0.462322
Body mass index	rs10438964	18q12.3	SLC14A2	T	C	0.266352	-0.0127616	0.00190922	7.6e-11	-0.00296394	0.0137973	0.829908
Body mass index	rs7874154	9p21.2		T	C	0.512076	-0.012757	0.00170763	1.8e-13	-0.0224608	0.0122627	0.0670066
Body mass index	rs7206608	16q23.3	CDH13	C	G	0.677627	-0.0127441	0.00183439	1.3e-12	-0.0167805	0.0135373	0.215133
Body mass index	rs17789218	6q16.3		T	C	0.764466	-0.0127281	0.00186025	7.4e-12	0.00488875	0.0152149	0.747974
Body mass index	rs1399471	12p12.3	PLEKHA5	C	G	0.254073	-0.0126996	0.00193887	2.7e-11	-0.00181789	0.0139959	0.896656
Body mass index	rs7217226	17p13.3	SMG6	T	G	0.64842	-0.0126914	0.00165964	2.6e-14	-0.0107547	0.0127669	0.399571
Body mass index	rs7117238	11q14.1	GAB2	A	G	0.170767	-0.0126795	0.00212938	2.5e-09	0.0260475	0.0162965	0.109964
Body mass index	rs2114824	10q23.2	GRID1	A	G	0.500168	-0.0126472	0.00170637	3.1e-13	-0.0245123	0.0122428	0.0452661
Body mass index	rs7761673	6q13		A	T	0.206097	-0.0126175	0.00210292	1.9e-09	-0.0111809	0.0151009	0.459047
Body mass index	rs4704513	5q14.1	LHFPL2	C	G	0.799517	-0.0125898	0.00221581	7.4e-09	-0.0150414	0.0154659	0.330777
Body mass index	rs7973955	12q24.23		A	G	0.286024	-0.0125628	0.0018944	3.7e-11	0.00228203	0.0134832	0.8656
Body mass index	rs1363695	5q23.3		T	C	0.230973	-0.0125433	0.00202622	3.3e-10	0.00126486	0.0146621	0.931254
Body mass index	rs6449532	5q12.1	ZSWIM6	T	C	0.35086	-0.0125378	0.00177701	1.2e-12	-0.00821129	0.0128305	0.522185
Body mass index	rs3902951	14q24.1	GALNT16	T	G	0.741594	-0.0125133	0.00186766	7e-12	0.0220461	0.0143745	0.125105
Body mass index	rs326889	4q25		T	C	0.381809	-0.0125092	0.00174547	2.4e-13	0.00931805	0.0125939	0.459367
Body mass index	rs223391	4q24	UBE2D3	A	G	0.202245	-0.0125056	0.00200471	1.6e-10	0.00975795	0.0153517	0.52502
Body mass index	rs3852012	3p21.33		A	G	0.67948	-0.0124881	0.00171592	1.4e-13	-0.0213391	0.0132784	0.108043
Body mass index	rs4523610	10q26.12		T	C	0.761035	-0.0124869	0.00203039	1.3e-09	-0.00931808	0.0143662	0.516589
Body mass index	rs2080454	16q12.1		A	C	0.598399	-0.0124851	0.00164532	1.7e-14	-0.00108829	0.0125208	0.930736
Body mass index	rs2815324	1p31.1	AK5	T	C	0.777289	-0.012483	0.00193534	1e-10	-0.0181619	0.0148104	0.22009
Body mass index	rs7220138	17q21.31	ASB16	C	G	0.699249	-0.0124568	0.00192423	2.7e-10	0.00672817	0.0134319	0.616434
Body mass index	rs954018	18q12.3	SETBP1	A	G	0.304148	-0.0124327	0.00172146	2.1e-13	0.0193387	0.013322	0.146603
Body mass index	rs1584121	12p12.1		A	G	0.186543	-0.0123919	0.00216366	6e-09	0.0481771	0.0156327	0.00205741
Body mass index	rs1707322	1p34.1		A	G	0.288591	-0.0123787	0.00174075	4.9e-13	0.0142615	0.0134097	0.287547
Body mass index	rs10746862	9q21.12	TRPM3	T	G	0.577439	-0.0123083	0.00172927	5.2e-12	-0.0129046	0.0123605	0.296474
Body mass index	rs12589208	14q21.1		A	G	0.820791	-0.0123063	0.00224638	3.6e-08	0.00363184	0.0161359	0.821918
Body mass index	rs33436	19q12	ZNF536	A	G	0.372809	-0.0122712	0.00176705	3e-12	0.0310153	0.0126659	0.0143361
Body mass index	rs4936175	11q25	OPCML	T	C	0.572202	-0.0122707	0.00170986	1.4e-12	0.0116331	0.0123406	0.345852
Body mass index	rs1964927	21q22.3	BACE2	A	G	0.360227	-0.0122427	0.00177716	5e-12	0.00819018	0.0127555	0.520816
Body mass index	rs779206	3q13.32		A	G	0.745407	-0.0122346	0.00192671	1.1e-10	0.0115515	0.013991	0.409011
Body mass index	rs4835778	5q31.2	CDC25C;FAM53C	A	G	0.819057	-0.0122237	0.00221374	2.1e-08	-0.0180661	0.0158354	0.253924
Body mass index	rs1512914	3p12.1		T	G	0.617807	-0.0122237	0.00174624	8.1e-13	0.00972417	0.0126406	0.441725
Body mass index	rs7760082	6p22.3		A	G	0.663903	-0.0122143	0.00180211	2.9e-11	-0.00372451	0.0129129	0.773014
Body mass index	rs11677541	2q24.3	GRB14	A	G	0.5367	-0.0121897	0.0017126	3.1e-12	-0.00180998	0.0123328	0.88332
Body mass index	rs1007934	14q24.2	ZFYVE1	A	G	0.42213	-0.0121736	0.00172459	7.6e-12	-0.00382005	0.012381	0.757671
Body mass index	rs11129662	3p22.3	ARPP21	A	G	0.674883	-0.012168	0.00181011	4.5e-11	-0.00369448	0.0130136	0.776492
Body mass index	rs10832778	11p15.1	NCR3LG1	C	G	0.389083	-0.0121183	0.00164809	1.3e-13	-0.0001405	0.0126039	0.991106
Body mass index	rs765875	6q24.2	HIVEP2	T	C	0.50315	-0.012118	0.00170252	3e-12	-0.018644	0.0122024	0.12654
Body mass index	rs1075901	17p12	NCOR1;TTC19	T	C	0.431342	-0.0120952	0.00159937	1.2e-13	0.0233053	0.0122934	0.0579927
Body mass index	rs1263618	2q33.3	KLF7	T	C	0.686078	-0.0120935	0.00171324	5.3e-12	0.00276415	0.0131467	0.83347
Body mass index	rs4796243	17q12		A	G	0.287995	-0.012075	0.00185021	6.1e-11	-0.00615884	0.0134895	0.647984
Body mass index	rs17446091	8p21.2	TRIM35	T	C	0.804267	-0.0120398	0.00195768	1.8e-09	0.0254367	0.0153811	0.0981771
Body mass index	rs6477694	9q31.3		T	C	0.645927	-0.0120277	0.00166237	3.8e-13	-0.0105379	0.0132407	0.426108
Body mass index	rs1657930	15q21.3	ZNF280D	A	G	0.807666	-0.0120124	0.00214855	1.6e-08	0.0201322	0.0155144	0.194409
Body mass index	rs7802342	7q33	DGKI	T	G	0.713809	-0.0120078	0.00188552	3.1e-10	0.0210219	0.0138871	0.130083
Body mass index	rs820071	6p21.31	ANKS1A	T	G	0.354775	-0.0119954	0.00178444	1.4e-11	0.00124659	0.0127946	0.922384
Body mass index	rs12149756	16p13.3	RBFOX1	A	G	0.264723	-0.0119907	0.00182259	3.7e-11	0.0385692	0.0168219	0.0218596
Body mass index	rs9478671	6q25.3		A	G	0.789356	-0.0119864	0.00209762	1.7e-08	0.0129069	0.0150296	0.39047
Body mass index	rs2467594	11p14.1		A	G	0.370329	-0.0119823	0.00176788	6.5e-12	0.00353231	0.0126306	0.779736
Body mass index	rs459552	5q22.2	APC	A	T	0.649719	-0.0119527	0.00189726	1.7e-10	-0.000582373	0.0145294	0.968027
Body mass index	rs10176705	2p16.3	NRXN1	T	C	0.386742	-0.0119526	0.0017635	8.1e-12	-0.00389651	0.0126947	0.758889
Body mass index	rs6713781	2p22.1		C	G	0.392927	-0.0119482	0.00174851	3.8e-12	0.0160862	0.0128064	0.209076
Body mass index	rs2023671	16p12.2	PRKCB	T	G	0.755559	-0.0119424	0.00195777	5.8e-10	-0.0100709	0.0142767	0.480554
Body mass index	rs460799	5q12.3	MAST4	A	G	0.280588	-0.0119268	0.00192042	6.4e-10	0.00152962	0.0137017	0.911111
Body mass index	rs4880341	10q26.3	JAKMIP3	T	C	0.559967	-0.0119133	0.00171633	1.1e-11	0.0184019	0.0131288	0.161022
Body mass index	rs4858887	3p21.31	MAP4	A	C	0.691565	-0.0118994	0.00182329	2.1e-11	-0.0038222	0.0132345	0.772731
Body mass index	rs2009416	5q15		T	C	0.366383	-0.0118989	0.00177009	1.1e-11	-0.0177782	0.012724	0.16235
Body mass index	rs1285245	17q25.3		C	G	0.376435	-0.0118956	0.0017696	1.7e-11	0.00408184	0.0127195	0.748278
Body mass index	rs10923724	1p12		T	C	0.586007	-0.011863	0.00160855	6.4e-13	0.00508562	0.0123766	0.681141
Body mass index	rs1358980	6p21.1		T	C	0.484611	-0.0118592	0.00161286	1.1e-13	0.00867346	0.0130495	0.50627
Body mass index	rs6864049	5q23.2		A	G	0.46319	-0.0118378	0.00160994	6.7e-14	0.0023814	0.0123174	0.846696
Body mass index	rs1187352	9q21.33	NTRK2	T	C	0.336518	-0.0118254	0.00178871	6e-11	0.0172617	0.012887	0.180419
Body mass index	rs329122	5q31.1	JADE2	A	G	0.42217	-0.0118212	0.00160768	4.3e-14	0.00817362	0.0123811	0.509146
Body mass index	rs9527455	13q21.1		A	C	0.237569	-0.0117954	0.00201631	8e-09	0.0588176	0.014371	4.26203e-05
Body mass index	rs10915840	1q42.12		A	G	0.270079	-0.0117801	0.00189679	1.3e-09	0.0126229	0.0138686	0.362729
Body mass index	rs7925748	11q25	NTM	A	G	0.587073	-0.0117722	0.00173688	3.3e-12	-0.00883469	0.0124549	0.478117
Body mass index	rs11951673	5q15	CAST	T	C	0.381467	-0.0117621	0.00162565	1.1e-13	0.00336777	0.012572	0.788792
Body mass index	rs13159555	5q14.3		A	G	0.79815	-0.0117536	0.00207417	2.8e-08	-0.00665989	0.0153606	0.6646
Body mass index	rs340025	15q22.2	RORA	T	C	0.405802	-0.0117526	0.00161124	1e-13	-0.0126515	0.0124091	0.307952
Body mass index	rs4860782	4q13.2		A	C	0.194835	-0.011745	0.00211795	2.2e-08	0.0135545	0.0153403	0.376921
Body mass index	rs2174367	8q21.3		T	G	0.311614	-0.0117326	0.0018423	9.3e-11	0.0446258	0.0131428	0.000685128
Body mass index	rs7172627	15q13.3	OTUD7A	A	G	0.531834	-0.0117315	0.00170458	1.1e-11	-0.0170332	0.0122525	0.164474
Body mass index	rs10883759	10q24.32	TRIM8	A	G	0.294145	-0.0117265	0.00173014	5.4e-12	0.0058538	0.0133961	0.662127
Body mass index	rs1402025	5q22.3		T	C	0.766744	-0.0117138	0.00203297	3.6e-09	-0.0159961	0.0144119	0.267033
Body mass index	rs4082793	14q32.2	BCL11B	T	C	0.41709	-0.0117112	0.00172788	3.6e-12	0.0144574	0.0124468	0.245424
Body mass index	rs6676084	1q31.3	ASPM	T	C	0.307144	-0.0116907	0.00172486	4.9e-12	0.0221997	0.0133418	0.0961297
Body mass index	rs6759670	2p25.3	SNTG2	A	C	0.718542	-0.0116637	0.00191043	1.9e-09	0.00282094	0.0136502	0.836276
Body mass index	rs1730859	1p13.3		A	G	0.651188	-0.0116533	0.00167886	1.1e-11	-0.0216309	0.0129676	0.0953018
Body mass index	rs7147503	14q32.31		T	C	0.400203	-0.0116487	0.00176199	2e-11	-0.0185262	0.0156798	0.237389
Body mass index	rs4518345	5p14.1		A	G	0.279137	-0.0116335	0.0018892	1e-09	-0.0334014	0.0136738	0.0145765
Body mass index	rs1038088	17q11.2	SSH2	T	G	0.487461	-0.0116018	0.00158658	4.6e-13	0.0254447	0.012252	0.0378228
Body mass index	rs9951893	18q21.33		T	C	0.533455	-0.0115945	0.00171397	3.3e-11	0.00462777	0.0122994	0.706724
Body mass index	rs4307239	7p15.3		A	G	0.541021	-0.0115806	0.00171192	3.9e-11	0.0290523	0.0123851	0.0189889
Body mass index	rs9458814	6q26		T	C	0.771425	-0.0115801	0.00201393	1.8e-08	-0.00128869	0.0145278	0.929316
Body mass index	rs762147	21q22.13	KCNJ6	A	G	0.276763	-0.0115734	0.00191213	3.3e-09	-0.00528757	0.0160307	0.741521
Body mass index	rs7950748	11q24.1	C11orf63	A	T	0.758298	-0.0115602	0.00195935	4.8e-09	0.00585136	0.0142835	0.682056
Body mass index	rs7123876	11q13.4	ARAP1	T	C	0.735437	-0.0115432	0.00184304	2.2e-10	0.0142752	0.0139696	0.306841
Body mass index	rs2425840	20q13.12	CDH22	A	C	0.60292	-0.0115296	0.00174398	1.6e-11	-0.00661704	0.0124768	0.59587
Body mass index	rs4745794	10q22.2	C10orf11	A	G	0.477089	-0.0115217	0.00171814	7.2e-11	-0.00719654	0.0123478	0.560013
Body mass index	rs4989244	9q22.33		A	G	0.427526	-0.0114953	0.00172938	7.5e-11	0.0109068	0.0123755	0.378142
Body mass index	rs7933205	11q22.1		A	G	0.20584	-0.011494	0.0020808	3.2e-08	0.00656659	0.0150332	0.662253
Body mass index	rs9397927	6q25.3		C	G	0.729457	-0.0114914	0.00193133	1.4e-09	-0.0158941	0.014043	0.257713
Body mass index	rs1912631	15q21.1	SEMA6D	A	G	0.396858	-0.0114852	0.00173726	1.3e-11	0.00518566	0.0125029	0.678321
Body mass index	rs7683836	4q34.3		A	G	0.540171	-0.0114794	0.00171184	6.3e-11	-0.0186924	0.0123348	0.129668
Body mass index	rs9426003	1p34.3	CSMD2	A	G	0.289164	-0.0114598	0.00187704	1.4e-09	-0.00757048	0.0135096	0.575223
Body mass index	rs6591407	11q12.1		A	C	0.18203	-0.0114552	0.00203864	1.9e-08	-0.00877734	0.0157631	0.577646
Body mass index	rs13432055	2p16.1	CCDC85A	T	C	0.721604	-0.0114426	0.0017604	8.9e-11	-0.00996954	0.0154263	0.518105
Body mass index	rs1863652	4q22.3	BMPR1B	A	G	0.340156	-0.0114202	0.00178751	1.4e-10	-0.0176116	0.012797	0.168752
Body mass index	rs17056301	5q33.3	EBF1	T	C	0.748301	-0.011415	0.00193474	2.4e-09	-0.0198288	0.0140841	0.159165
Body mass index	rs3845802	2q33.2	WDR12	T	G	0.53366	-0.0114142	0.00158807	1.2e-12	-0.00346945	0.0122184	0.776446
Body mass index	rs252749	5q14.1	AP3B1	A	G	0.239659	-0.011412	0.0019847	8.2e-09	-0.00638302	0.0142107	0.653309
Body mass index	rs1159974	6q22.31		T	C	0.478637	-0.0114034	0.00170051	3.6e-11	0.0144388	0.0122445	0.238314
Body mass index	rs1830074	7p22.1		T	C	0.697984	-0.0113785	0.00187993	1.4e-09	-0.00664396	0.0135033	0.622702
Body mass index	rs2874800	4p15.31	SLIT2	A	G	0.326387	-0.0113696	0.0018307	2.6e-10	-0.027316	0.0132467	0.0391981
Body mass index	rs11066188	12q24.13	HECTD4	A	G	0.410363	-0.011365	0.00161004	8.1e-13	-0.0731602	0.0125732	5.9289e-09
Body mass index	rs294704	5q33.1		T	G	0.732569	-0.0113238	0.00190399	4e-09	0.000821664	0.0138176	0.952582
Body mass index	rs12206564	6q16.3	ASCC3	T	C	0.503238	-0.0113183	0.00170275	5.4e-11	0.00528023	0.01223	0.665928
Body mass index	rs12065553	1p31.1		A	G	0.717269	-0.0113134	0.00186917	8.9e-10	0.0163672	0.0134034	0.22204
Body mass index	rs3766430	1p32.3	SSBP3	T	C	0.556983	-0.0113072	0.00160102	3.9e-12	-0.00315212	0.0125268	0.801327
Body mass index	rs936227	15q24.1	ULK3	A	G	0.392866	-0.0113031	0.00162842	2.3e-12	0.0111877	0.0126256	0.375556
Body mass index	rs1154659	9p21.1		A	G	0.207154	-0.0112788	0.00208515	4.4e-08	0.0132461	0.0151949	0.383347
Body mass index	rs1526665	8q21.11		T	C	0.406383	-0.0112515	0.001731	4.7e-11	-0.0418573	0.012428	0.000757228
Body mass index	rs420158	9q22.33		T	C	0.742794	-0.0112365	0.00179407	2.1e-10	0.014518	0.0148036	0.326737
Body mass index	rs10904675	10p13		A	C	0.238623	-0.011212	0.00201241	1.5e-08	-0.00485113	0.0145005	0.737966
Body mass index	rs9904177	17p13.2	MINK1	A	G	0.724742	-0.0111709	0.00190955	2.3e-09	0.0263197	0.0139385	0.0589887
Body mass index	rs10830452	11q14.3		A	G	0.668322	-0.0111703	0.0018114	2.1e-09	0.00291823	0.0129481	0.821685
Body mass index	rs7565976	2p25.3		A	G	0.322216	-0.0111471	0.00185785	2.6e-09	-0.0222542	0.0141085	0.114714
Body mass index	rs2470520	3p25.1	ANKRD28	T	C	0.598725	-0.011141	0.00173758	5e-10	0.0097732	0.0124937	0.434066
Body mass index	rs10163018	15q21.3		T	C	0.383253	-0.0111394	0.00175885	1.5e-10	-0.00734372	0.0127366	0.564222
Body mass index	rs13110266	4q32.2		A	G	0.410528	-0.0111393	0.00161852	1.9e-12	0.011895	0.012447	0.339249
Body mass index	rs10745785	12q23.1		T	C	0.650235	-0.0111328	0.00180531	1.2e-09	0.00168036	0.0128573	0.896018
Body mass index	rs11075489	16q21		T	C	0.479634	-0.0111323	0.00170495	1.3e-10	0.00940633	0.0122191	0.441415
Body mass index	rs11917965	3q13.13	MYH15	A	C	0.615691	-0.0111318	0.00174237	7.2e-11	-0.0144454	0.0125287	0.248916
Body mass index	rs4802778	19q13.41		A	G	0.574317	-0.011126	0.00172644	8.4e-11	0.00728835	0.0123938	0.55649
Body mass index	rs2600226	3p25.2		T	C	0.668388	-0.0110879	0.00181611	3.7e-10	0.000481497	0.0135193	0.971589
Body mass index	rs2837398	21q22.2	DSCAM	A	C	0.607142	-0.0110645	0.00174703	1.1e-10	0.00616602	0.0124658	0.620858
Body mass index	rs2155645	11q23.2	NCAM1	T	C	0.263498	-0.0110638	0.00181217	7.1e-10	-0.00526473	0.0138921	0.704709
Body mass index	rs1853639	6q14.3		A	G	0.632367	-0.0110429	0.00179074	1.2e-09	-0.020187	0.012811	0.115083
Body mass index	rs17573940	4p12		A	G	0.707202	-0.0110192	0.00175526	8e-10	-0.00142937	0.0137761	0.917362
Body mass index	rs17709991	12q24.21		T	C	0.73118	-0.0110096	0.00180157	2.4e-09	0.00091222	0.0137076	0.946941
Body mass index	rs1523768	3p12.3	ROBO2	A	G	0.676703	-0.0110033	0.00170051	2.6e-10	-0.00492662	0.0130095	0.704914
Body mass index	rs17069831	8p23.2	CSMD1	T	C	0.281811	-0.0109955	0.00191665	2.1e-08	-0.00774259	0.0164795	0.638475
Body mass index	rs10198345	2q24.1		T	C	0.665821	-0.0109733	0.0018121	2.2e-09	-0.0097148	0.0129256	0.452297
Body mass index	rs217433	7p13	NPC1L1	T	C	0.800766	-0.0109725	0.00196943	2e-08	-0.00510089	0.0153875	0.740271
Body mass index	rs6662747	1p36.23	CAMTA1	A	G	0.523993	-0.0109506	0.00170789	3.5e-10	1.62776e-05	0.0124743	0.998959
Body mass index	rs7636868	3p21.31		A	G	0.693071	-0.0109419	0.00185621	2.6e-09	0.00475419	0.0131168	0.717017
Body mass index	rs2984433	6p21.2		T	G	0.353598	-0.0109368	0.00178966	1.6e-09	-0.00550702	0.0128474	0.66818
Body mass index	rs7534091	1p12		A	G	0.739086	-0.0109242	0.00183681	1e-09	-0.00232311	0.0138256	0.86656
Body mass index	rs2035831	3q26.31	NLGN1	C	G	0.34615	-0.0109154	0.00181924	5.5e-09	0.00914576	0.0129197	0.479011
Body mass index	rs4856794	3p14.1	LRIG1;SLC25A26	T	G	0.660262	-0.0109143	0.00178598	1.5e-09	-0.00607319	0.0128349	0.636087
Body mass index	rs2169399	4q22.1	CCSER1	T	C	0.452346	-0.0108654	0.0017103	3.1e-10	-0.00745913	0.0122812	0.543612
Body mass index	rs7209235	17q25.1	GALK1	A	G	0.709736	-0.010853	0.00185772	8e-09	0.0189887	0.0142022	0.181215
Body mass index	rs1169091	12q24.31	BCL7A	T	C	0.276648	-0.010843	0.00191911	6.9e-09	0.00421921	0.0138532	0.760697
Body mass index	rs2527366	7q11.23	GTF2I	A	G	0.665838	-0.0108141	0.00181919	6.5e-09	-0.012457	0.0128455	0.332166
Body mass index	rs10135922	14q23.2	SYT16	A	C	0.277996	-0.0108135	0.00192015	4.2e-08	0.0262268	0.0137008	0.0555879
Body mass index	rs12628891	22q13.1	MICALL1	T	C	0.31552	-0.0108116	0.00183412	3e-09	-0.0173508	0.0137014	0.205387
Body mass index	rs11670142	19q13.33	PPFIA3	T	G	0.594493	-0.0108078	0.00175262	4.7e-10	0.018207	0.0125485	0.146801
Body mass index	rs17681708	17p13.1	GLP2R	T	C	0.671598	-0.0107983	0.00183367	7.2e-09	-0.0176296	0.0131139	0.178837
Body mass index	rs621042	12p12.3	PIK3C2G	A	C	0.457524	-0.0107742	0.00171179	6.3e-10	-0.0158568	0.0122344	0.194949
Body mass index	rs4813619	20p13		T	G	0.514976	-0.0107543	0.00179238	2.3e-09	-0.0128258	0.0122844	0.29645
Body mass index	rs999889	10q23.1	NRG3	A	G	0.270501	-0.010751	0.00189137	1.4e-08	0.0145818	0.0137306	0.288238
Body mass index	rs9463175	6p24.3		T	C	0.342515	-0.0107333	0.0016895	4.2e-10	-0.000291905	0.0148305	0.984296
Body mass index	rs7941030	11q24.1		T	C	0.613113	-0.0107294	0.00162858	2e-11	-0.0104748	0.0126335	0.407033
Body mass index	rs17019087	2p22.2	FEZ2	T	C	0.629475	-0.0107197	0.00177022	7.8e-10	-0.011299	0.0127141	0.374167
Body mass index	rs2429150	12p13.33	CACNA1C	A	C	0.58539	-0.0106773	0.00173145	2.7e-10	-0.0017486	0.0124272	0.888101
Body mass index	rs424539	9p22.3		C	G	0.611877	-0.0106771	0.00174716	4.9e-10	0.0034852	0.0125496	0.781232
Body mass index	rs331949	4q31.21	INPP4B	T	C	0.634791	-0.0106565	0.00164691	1e-10	0.0140514	0.0126748	0.267597
Body mass index	rs12439829	15q26.2		A	T	0.384764	-0.0106098	0.00175207	1.1e-09	-0.019686	0.0126152	0.118642
Body mass index	rs6556301	5q35.2		T	G	0.369038	-0.0106004	0.00171898	4.1e-10	0.0141293	0.0134911	0.294958
Body mass index	rs17387761	1p32.3	FAF1	A	G	0.26545	-0.0105865	0.00189758	3.5e-08	0.00315246	0.013807	0.819394
Body mass index	rs2931434	5q13.2	ARHGEF28	T	C	0.327454	-0.0105666	0.00182884	1.4e-08	-0.0121474	0.012975	0.349165
Body mass index	rs11121210	1p36.23	RERE	T	C	0.349895	-0.010562	0.00176034	1.3e-09	-0.00932146	0.0127946	0.466281
Body mass index	rs1829130	15q24.2		T	C	0.676895	-0.0105549	0.00182312	3.7e-09	0.00844065	0.0130378	0.517373
Body mass index	rs16833232	3q26.33		T	C	0.308238	-0.0105484	0.00183871	4.6e-09	0.0123367	0.0133495	0.355415
Body mass index	rs236527	17q24.3		C	G	0.701697	-0.0105177	0.00186764	2.9e-08	0.0296948	0.0133808	0.0264726
Body mass index	rs11251352	10p15.3		A	G	0.405301	-0.0105106	0.0017357	7e-10	0.0109303	0.0125003	0.381898
Body mass index	rs10846428	12p12.3		T	C	0.757296	-0.0105039	0.00188277	3.1e-08	0.0486329	0.0143353	0.000692507
Body mass index	rs9318686	13q31.1		T	C	0.656599	-0.010497	0.00179949	1e-08	-0.0190375	0.0129343	0.141058
Body mass index	rs2450444	10q23.32	PCGF5	A	G	0.348312	-0.0104911	0.00166681	3.7e-10	-0.0150814	0.0128918	0.242062
Body mass index	rs10851523	15q21.3		C	G	0.290351	-0.0104896	0.00184539	1.8e-08	0.0131969	0.0135601	0.330448
Body mass index	rs1524277	7q31.1		T	C	0.527656	-0.0104702	0.00177795	2.2e-09	0.00622316	0.0122343	0.610986
Body mass index	rs1884389	20p13		T	C	0.440342	-0.010469	0.00172789	4e-09	-0.024136	0.0123458	0.0505838
Body mass index	rs9326846	5q22.1	NREP	A	G	0.674312	-0.0104639	0.00184087	7.1e-09	-0.0166287	0.0130989	0.204273
Body mass index	rs818524	1p22.3		T	C	0.296169	-0.0104565	0.00187427	3.4e-08	-0.0146015	0.0136342	0.28419
Body mass index	rs11577179	1q22	SSR2	A	G	0.36696	-0.0104546	0.00164562	1.5e-10	-0.00186754	0.0128344	0.884308
Body mass index	rs9296723	6p12.1	LRRC1	T	C	0.657056	-0.0104281	0.00177081	4e-09	-0.0189996	0.0127728	0.136881
Body mass index	rs11604688	11p15.3		T	C	0.568012	-0.0104213	0.00172002	3.6e-09	-0.006799	0.0123044	0.580559
Body mass index	rs6852276	4q31.21		A	G	0.601564	-0.010366	0.00163168	8.5e-11	-0.015685	0.0124724	0.208547
Body mass index	rs4906908	15q12	GABRB3	T	G	0.477902	-0.0103181	0.00170299	2.5e-09	0.00485959	0.0122032	0.690467
Body mass index	rs1541928	16q23.3		T	G	0.481218	-0.0103112	0.00171853	3.8e-09	0.0112984	0.0126748	0.372712
Body mass index	rs1544459	7q11.23		T	C	0.554591	-0.0102522	0.00159258	2.2e-10	0.0140627	0.0122171	0.249705
Body mass index	rs2605603	11q21	SMCO4	A	G	0.491216	-0.0102396	0.00159062	2.5e-10	-0.0227345	0.0122396	0.0632459
Body mass index	rs4912637	5q31.3		A	G	0.35594	-0.0102268	0.00178721	1.5e-08	0.0217286	0.0128551	0.0909761
Body mass index	rs3851083	10p11.22		A	G	0.43578	-0.0102131	0.00160205	4.1e-10	0.00154172	0.0123228	0.900436
Body mass index	rs1840969	3p12.3	ROBO1	A	T	0.593212	-0.0102071	0.00173328	1.9e-09	0.0219357	0.0124432	0.0779235
Body mass index	rs1455137	4q31.21	ANAPC10	A	C	0.616969	-0.0101997	0.0016358	4.4e-10	0.0123669	0.0124879	0.322024
Body mass index	rs1345942	2p16.1		T	C	0.61925	-0.0101778	0.00176154	5.2e-09	-0.0193736	0.0125647	0.123097
Body mass index	rs2172211	3p13		A	G	0.727083	-0.0101361	0.00180643	3.5e-08	-0.00045319	0.0138292	0.973858
Body mass index	rs243387	19p13.3	UBXN6	A	G	0.457976	-0.0101335	0.00170564	4.4e-09	-0.00719744	0.0123457	0.5599
Body mass index	rs472611	11q23.3		A	G	0.662772	-0.0101224	0.00180399	3.8e-08	0.00493152	0.0128558	0.701273
Body mass index	rs7685048	4q22.2		T	C	0.451288	-0.0101214	0.0017036	4.1e-09	-0.026288	0.0123135	0.0327706
Body mass index	rs6561710	13q14.3		A	G	0.592503	-0.0101114	0.00173339	2.6e-09	-0.00580407	0.012472	0.641667
Body mass index	rs2489676	1q31.2		T	G	0.453206	-0.0100669	0.00171137	8.8e-09	-0.00970569	0.0122016	0.426357
Body mass index	rs2362777	3p24.2		T	G	0.341436	-0.0100627	0.00177577	1.3e-08	-0.0258942	0.0150394	0.0851136
Body mass index	rs1260326	2p23.3	GCKR	T	C	0.391532	-0.0100541	0.0016278	3.9e-10	-0.0280444	0.012569	0.0256656
Body mass index	rs11790280	9p22.3	ZDHHC21	T	C	0.619342	-0.0100419	0.00175489	7.1e-09	0.01814	0.0125729	0.149082
Body mass index	rs17272434	20p12.1	MACROD2	A	G	0.311557	-0.0100203	0.00171776	3.7e-09	0.0100516	0.013251	0.448122
Body mass index	rs535533	2q24.3	SCN1A	T	C	0.602705	-0.0100116	0.00173277	3.4e-09	0.0268454	0.0124476	0.0310307
Body mass index	rs4912652	5q31.3		T	C	0.570132	-0.00998755	0.00171503	1.5e-08	-0.00868286	0.0123271	0.481202
Body mass index	rs10481754	9q21.32		T	C	0.45425	-0.00998005	0.00171375	1.5e-08	-0.00712135	0.0123046	0.562755
Body mass index	rs3819811	6q24.2	PLAGL1	A	G	0.313121	-0.00997252	0.00183959	3.1e-08	0.0198247	0.0131518	0.131715
Body mass index	rs1608445	18p11.32		A	G	0.429329	-0.0099686	0.00172534	3.7e-09	-0.0165163	0.0125419	0.187875
Body mass index	rs653264	11q13.3	IGHMBP2	A	G	0.488399	-0.00995899	0.00171013	9.3e-09	-0.0281479	0.0122565	0.0216436
Body mass index	rs10942476	5q14.3		A	G	0.499359	-0.00994318	0.00170742	9.5e-09	0.0282547	0.0122069	0.0206324
Body mass index	rs17201143	20q13.2	SALL4	T	C	0.312976	-0.00994317	0.00183418	2.6e-08	-0.00722184	0.0131481	0.582821
Body mass index	rs6898812	5q13.3		T	G	0.444905	-0.00994129	0.00172061	4.2e-09	-0.00509461	0.0124375	0.682087
Body mass index	rs7826312	8p12	NRG1	T	C	0.406759	-0.00991691	0.00162103	4.9e-10	-0.0337925	0.0123869	0.00637046
Body mass index	rs2269828	12q13.11	AMIGO2	A	G	0.319727	-0.00990558	0.0016981	4.4e-09	0.00934336	0.0131911	0.478754
Body mass index	rs273697	18q11.2		A	G	0.471237	-0.0098669	0.00171161	1.5e-08	0.000646203	0.0122357	0.957881
Body mass index	rs4865796	5q11.2	ARL15	A	G	0.688735	-0.00985166	0.00172165	5.2e-09	-0.0147263	0.0131598	0.263123
Body mass index	rs1865989	17q25.3		A	T	0.375257	-0.00984568	0.00177222	2.9e-08	0.0329761	0.0126443	0.00910758
Body mass index	rs881301	8p11.22		T	C	0.585719	-0.00983429	0.00172354	2.4e-08	-0.00481524	0.0124228	0.698303
Body mass index	rs6807940	3p22.2	XYLB	C	G	0.400708	-0.00982482	0.00173379	6.4e-09	0.0255542	0.012447	0.040069
Body mass index	rs10759951	9q33.1		A	G	0.424517	-0.00981572	0.00172028	2e-08	0.0276303	0.0122856	0.0245122
Body mass index	rs6879326	5q12.1	PDE4D	T	C	0.485819	-0.00980982	0.0017017	1.3e-08	-0.00458665	0.0123733	0.710868
Body mass index	rs9965170	18q21.1		A	G	0.431446	-0.00979752	0.00171709	2.5e-08	0.000159591	0.0124109	0.98974
Body mass index	rs2836961	21q22.2	BRWD1	A	C	0.602106	-0.0097951	0.00163252	1.1e-09	0.00457907	0.0125512	0.715237
Body mass index	rs11089885	22q13.1		T	C	0.53004	-0.00978773	0.00171048	4e-09	-0.00952712	0.013044	0.465156
Body mass index	rs591088	1p34.2	HIVEP3	T	C	0.560749	-0.00977145	0.00171252	1.6e-08	0.010551	0.0122901	0.390621
Body mass index	rs4886869	15q24.3		A	G	0.397507	-0.00975721	0.0017563	2.9e-08	-0.00836042	0.0125626	0.505732
Body mass index	rs6482729	10q26.3		T	C	0.661175	-0.0097497	0.00181612	3.6e-08	-0.0143137	0.0129412	0.268702
Body mass index	rs6968554	7p21.1		A	G	0.359852	-0.00972216	0.00165277	3.5e-09	-0.0235318	0.0126742	0.063357
Body mass index	rs6827083	4q31.3		A	G	0.577112	-0.00971127	0.00160186	4.8e-09	-0.00601807	0.0124508	0.628849
Body mass index	rs9814557	3q22.3	PPP2R3A	A	G	0.68249	-0.00970441	0.00174679	2e-08	0.0148575	0.0130445	0.254708
Body mass index	rs10119216	9p22.3	NFIB	T	C	0.662351	-0.0097031	0.00174656	4.1e-08	0.0182602	0.0202008	0.366031
Body mass index	rs6497676	16p13.2	GRIN2A	A	G	0.639227	-0.00967577	0.00177718	3.7e-08	0.00329893	0.0126854	0.794819
Body mass index	rs1227247	10q21.3		T	C	0.665453	-0.00967329	0.00180189	4.4e-08	-0.0040633	0.0129377	0.75347
Body mass index	rs4538727	6q22.33	LAMA2	A	G	0.402312	-0.00966947	0.00175809	4.2e-08	-0.00994175	0.0126279	0.431117
Body mass index	rs11904490	2q31.3		A	C	0.383166	-0.00966671	0.00175758	3.7e-08	0.00776491	0.0130585	0.552093
Body mass index	rs12443621	16q12.1	TOX3	A	G	0.53797	-0.00964868	0.00170862	3.2e-08	0.00532497	0.0122106	0.662769
Body mass index	rs1021066	8q23.1	ZFPM2	T	G	0.465103	-0.00962341	0.00170414	2.5e-08	0.00811961	0.0123756	0.51176
Body mass index	rs9921416	16q12.2		T	C	0.441207	-0.00957645	0.00172376	1.2e-08	0.0225881	0.0125036	0.0708369
Body mass index	rs9547153	13q31.1		A	G	0.616587	-0.00951821	0.00165112	8.7e-09	-0.00179292	0.0126473	0.887267
Body mass index	rs3844598	5q31.3	DIAPH1	A	G	0.468361	-0.00951738	0.00170311	3.8e-08	-0.0064371	0.012241	0.598983
Body mass index	rs7512146	1p35.1	CSMD2	T	G	0.501691	-0.00942419	0.00170438	3.9e-08	0.0136413	0.0121953	0.263321
Body mass index	rs9356132	6q26		T	C	0.698965	-0.00939046	0.00170736	3.3e-08	-0.00588161	0.0132867	0.658005
Body mass index	rs8070454	17q21.1		T	C	0.387341	-0.00938288	0.00162764	4.2e-09	-0.0231332	0.0125242	0.0647368
Body mass index	rs1275691	14q24.1	GALNT16	A	G	0.446479	-0.00935178	0.00159179	1.1e-08	0.000880727	0.0128698	0.945441
Body mass index	rs573455	11q23.3	CEP164	A	G	0.464295	-0.00925948	0.00159303	1.6e-08	0.0172833	0.0122364	0.157819
Body mass index	rs9408882	9q33.1		A	G	0.464434	-0.00925375	0.00159204	1.3e-08	0.0019128	0.0122296	0.875712
Body mass index	rs3807875	7q31.32	CADPS2	A	G	0.61888	-0.00921537	0.00166661	3.5e-08	-0.00175871	0.0126701	0.889602
Body mass index	rs2270778	3q21.2	HEG1	T	C	0.589181	-0.00918066	0.00160898	4.3e-09	-0.00210334	0.0123453	0.864715
Body mass index	rs2322622	13q21.2	DIAPH3	T	C	0.620765	-0.00910816	0.00164722	2.7e-08	-0.0278729	0.0126304	0.027327
Body mass index	rs5749334	22q12.3	DEPDC5	A	C	0.451774	-0.00909489	0.00170529	4.2e-08	-0.0205086	0.0122796	0.0948923
Body mass index	rs7475340	10q22.2		A	G	0.484077	-0.00895907	0.00159272	4e-08	-0.027879	0.0122919	0.0233244
Body mass index	rs11119208	1q32.2		A	G	0.389551	0.00910579	0.00162946	1e-08	0.00518921	0.0125682	0.679691
Body mass index	rs10144318	14q22.1	PSMC6	A	C	0.505045	0.00912482	0.00158693	1.4e-08	0.0262179	0.0122412	0.0322112
Body mass index	rs12519652	5q34		T	C	0.640405	0.00930458	0.00168274	4.2e-08	-0.00142256	0.0127418	0.911105
Body mass index	rs2160077	14q32.12		A	G	0.422279	0.00931194	0.00160205	1.6e-08	-0.012857	0.0123891	0.299379
Body mass index	rs13072095	3q29		T	C	0.676756	0.0093901	0.00168033	3e-08	-0.004964	0.0130186	0.70298
Body mass index	rs1496742	4p15.32	LDB2	A	G	0.510022	0.00945617	0.00171016	4.5e-08	0.00212325	0.0123584	0.863589
Body mass index	rs2143624	20q13.13		A	G	0.376626	0.00948523	0.0016454	4.8e-09	0.00531858	0.012651	0.674188
Body mass index	rs972283	7q32.3		A	G	0.488817	0.0095172	0.0015862	5.1e-09	-0.0112192	0.0122878	0.361224
Body mass index	rs4148866	12q24.31	ABCB9	T	C	0.408042	0.00952863	0.00175016	4e-08	-0.00773589	0.0148603	0.602663
Body mass index	rs3829849	9q33.3	LMX1B	T	C	0.365474	0.00953749	0.00165446	5.9e-09	0.00584738	0.0132556	0.659123
Body mass index	rs9881942	3q21.1	ADCY5	A	G	0.45602	0.00956378	0.00159396	3.1e-09	0.0125214	0.0129837	0.334849
Body mass index	rs2717926	7p14.1		T	C	0.674274	0.00957058	0.00167732	2.6e-08	0.0141309	0.0129814	0.276352
Body mass index	rs7235563	18q23	SMIM21	C	G	0.637362	0.00965133	0.00177269	4.3e-08	0.0151776	0.0127414	0.233571
Body mass index	rs2161097	5q21.2		T	C	0.428304	0.00965926	0.00171049	2.5e-08	-0.0161257	0.0122723	0.188849
Body mass index	rs10733051	1q24.2	POU2F1	A	G	0.500028	0.00970318	0.00160052	2.9e-09	0.00749166	0.0122241	0.53997
Body mass index	rs284262	1p36.22	CASZ1	T	C	0.442148	0.00973819	0.00177058	2.6e-08	0.0171211	0.0130748	0.190376
Body mass index	rs4757638	11p15.1	HPS5	A	G	0.598546	0.00975256	0.00173808	2.1e-08	-0.00234373	0.0125285	0.851604
Body mass index	rs6819344	4q22.1	PPM1K	A	C	0.39433	0.00980533	0.00161836	6.1e-10	0.0113605	0.012538	0.36489
Body mass index	rs719802	11q23.2	TTC12	T	C	0.380961	0.00982079	0.00175024	9.5e-09	0.0264774	0.0125726	0.035208
Body mass index	rs254800	5q35.2		T	G	0.527831	0.00983736	0.00170648	1.8e-08	0.00842178	0.0122425	0.491508
Body mass index	rs11738695	5q21.3	PJA2	A	C	0.58864	0.00985122	0.0017265	2e-08	0.0128268	0.0124595	0.303257
Body mass index	rs1596299	11p14.1		T	C	0.670623	0.00985392	0.00183553	4.7e-08	0.0303386	0.0133491	0.0230436
Body mass index	rs6047046	20p13	STK35	A	G	0.519491	0.00987445	0.00171291	1.8e-08	0.00380605	0.0122766	0.756543
Body mass index	rs4670627	2p22.2		T	C	0.563335	0.00987696	0.00159913	2.6e-10	-0.0194878	0.0126289	0.122804
Body mass index	rs896183	7q32.1		A	G	0.420833	0.0098858	0.00164763	2.3e-09	0.00130864	0.0144073	0.927626
Body mass index	rs253537	5q34		A	C	0.43374	0.00990984	0.00171905	1.8e-08	0.0324992	0.0123179	0.00833085
Body mass index	rs1158684	4q34.1	GALNTL6	A	G	0.529264	0.00992927	0.00170503	9.1e-09	-0.0112111	0.01223	0.359305
Body mass index	rs2119753	2q23.3		A	G	0.603994	0.00993419	0.00175309	6.8e-09	-0.0195737	0.012568	0.11937
Body mass index	rs9845966	3p25.1	NUP210	T	G	0.461631	0.009948	0.00161063	2.5e-10	0.0094464	0.0122554	0.44083
Body mass index	rs10757826	9p21.1		A	G	0.324576	0.00995076	0.00170585	3e-09	0.000186629	0.0130289	0.988571
Body mass index	rs175165	22q11.21		T	G	0.589115	0.00996414	0.00174131	5.2e-09	-0.018681	0.0131416	0.155165
Body mass index	rs4953577	2p21	MTA3	T	C	0.551133	0.00997234	0.00171242	9.9e-09	0.0107337	0.0122515	0.380969
Body mass index	rs7694732	4q26		A	G	0.556422	0.00998751	0.00171503	8.7e-09	-0.00944097	0.0122933	0.442501
Body mass index	rs4676084	2q12.3	SH3RF3	A	G	0.424199	0.0100077	0.00173603	1.8e-08	-0.00888788	0.0124912	0.476755
Body mass index	rs2619976	17q25.1		T	C	0.412137	0.0100288	0.00173576	6.3e-09	-0.0118837	0.0131722	0.36696
Body mass index	rs11118308	1q41		A	G	0.541107	0.0100321	0.00158924	4.8e-10	0.0119284	0.0123733	0.335027
Body mass index	rs825680	16q22.3		A	T	0.589005	0.0100415	0.00173796	6.7e-09	0.0209673	0.0126455	0.0973014
Body mass index	rs7801551	7p14.3	AVL9	T	C	0.639676	0.0100532	0.0017741	9.7e-09	-0.00509557	0.012735	0.689066
Body mass index	rs3806116	6p22.3	E2F3	T	G	0.390983	0.0100709	0.0016462	7.7e-10	0.000649436	0.0125227	0.95864
Body mass index	rs13001304	2q32.3	TMEFF2	T	C	0.702851	0.0100847	0.0018424	2.9e-08	0.0218513	0.0133454	0.101554
Body mass index	rs4521182	3p24.1		T	C	0.295492	0.0100875	0.0018429	3.7e-08	0.00302359	0.0134411	0.822017
Body mass index	rs2732275	8p12	MAK16;TTI2	A	G	0.617109	0.0100936	0.00174697	3.8e-09	-0.0085237	0.0125549	0.497191
Body mass index	rs1014194	5q34	SLIT3	A	C	0.645977	0.0100989	0.00178216	1.8e-08	-0.00493132	0.0129725	0.703843
Body mass index	rs2477017	10p11.21	PARD3	A	G	0.387242	0.0101126	0.00175026	5.4e-09	0.0277057	0.0128362	0.0308959
Body mass index	rs6433243	2q31.1		T	C	0.341997	0.0101278	0.00178726	1.2e-08	0.0111462	0.0129407	0.38906
Body mass index	rs1668633	13q22.3		T	C	0.567707	0.0101343	0.00172283	8.7e-09	0.0322168	0.0124087	0.00942317
Body mass index	rs12615778	2q11.2	MAP4K4	A	G	0.683751	0.0101546	0.00185517	3.9e-08	-0.00319224	0.0132617	0.809778
Body mass index	rs1476322	3q26.1		A	G	0.550146	0.0101938	0.00171578	5e-09	0.0042153	0.0122037	0.729784
Body mass index	rs17695092	5q35.2	CPEB4	T	G	0.681529	0.0102411	0.00173905	3.4e-09	0.00635074	0.0131476	0.629071
Body mass index	rs1394879	13q21.31		C	G	0.418025	0.0102411	0.00172375	6.2e-09	0.0109766	0.0123175	0.372856
Body mass index	rs9644681	8p23.1	MSRA	A	G	0.340196	0.0102434	0.00179011	2e-08	0.0164487	0.012982	0.205142
Body mass index	rs903959	8q24.3		A	T	0.3963	0.0102484	0.00174029	1.6e-09	0.00234785	0.0129735	0.856388
Body mass index	rs9475173	6p12.1		A	G	0.637297	0.0102541	0.00180397	6.6e-09	-0.0127198	0.0129282	0.325172
Body mass index	rs7323827	13q31.3	GPC6	A	G	0.684552	0.010302	0.001818	3.3e-08	0.00106833	0.0130947	0.934977
Body mass index	rs9489622	6q22.31	MAN1A1	A	G	0.530328	0.0103193	0.00170318	2.8e-09	-0.00476746	0.0122828	0.69791
Body mass index	rs6777784	3p14.2		T	G	0.623271	0.0103209	0.0017693	4.7e-09	-0.00793156	0.0126463	0.530539
Body mass index	rs10243319	7q35	CNTNAP2	T	C	0.598328	0.0103491	0.00174096	1.2e-09	-0.00816736	0.0124079	0.510383
Body mass index	rs857601	6p21.1	SUPT3H	T	G	0.70344	0.0103552	0.00189181	3e-08	-0.0152972	0.0133623	0.252291
Body mass index	rs6930066	6p22.3		T	C	0.333488	0.0103744	0.00179557	1.3e-08	0.00149093	0.0128827	0.907865
Body mass index	rs4936671	11q24.1		C	G	0.36789	0.010385	0.00178029	6.2e-09	0.0120409	0.0127284	0.344156
Body mass index	rs11001963	10q22.3	KCNMA1	T	C	0.57593	0.0103893	0.00173156	1.2e-09	-0.010749	0.0124355	0.387378
Body mass index	rs1885728	6p25.1		A	G	0.682681	0.0104198	0.00183311	1e-08	0.00510879	0.013481	0.704716
Body mass index	rs12779328	10p13	CCDC3	T	C	0.278631	0.0104343	0.00188811	4.5e-08	-0.00180858	0.0136441	0.894546
Body mass index	rs17448885	6q16.1	KLHL32	C	G	0.64626	0.0104367	0.00178915	7.3e-09	-0.0103919	0.0129832	0.423473
Body mass index	rs2072518	16q12.2	FTO	A	G	0.566955	0.0104442	0.0016068	1.8e-10	0.00377108	0.0124224	0.761455
Body mass index	rs13267015	8q13.2	ARFGEF1	T	C	0.274389	0.0104733	0.00189517	3.9e-08	-0.0116173	0.0136249	0.393856
Body mass index	rs7748777	6p21.1		A	G	0.446795	0.0104768	0.00159646	1.6e-10	-0.00381118	0.0122863	0.756411
Body mass index	rs2923774	8q22.3		A	G	0.651448	0.0104776	0.00179617	7.7e-09	-0.000481752	0.0128512	0.970097
Body mass index	rs16942944	12q24.13		A	G	0.303176	0.0105875	0.00186262	1.1e-08	-0.00510381	0.0135726	0.706888
Body mass index	rs13250058	8q23.3		T	G	0.680628	0.0106006	0.00170367	2.9e-10	-0.000689074	0.0131634	0.958252
Body mass index	rs10811901	9p21.3		A	G	0.567417	0.0106086	0.00162475	2.5e-11	-0.0019126	0.0122999	0.87643
Body mass index	rs12759296	1p36.21	DNAJC16	T	G	0.684905	0.0106094	0.00183624	1.9e-08	-0.032921	0.0131462	0.0122724
Body mass index	rs9388766	6q23.1	L3MBTL3	T	C	0.288709	0.0106161	0.00175312	7.6e-10	-0.0395815	0.0134436	0.00323721
Body mass index	rs13266989	8q12.3		C	G	0.591363	0.0106229	0.0017383	3.8e-10	0.0111753	0.0124521	0.369471
Body mass index	rs6661316	1q32.2		T	C	0.571717	0.0106317	0.00160479	6.8e-11	-0.00401375	0.0123785	0.745747
Body mass index	rs802460	7q21.11		T	C	0.645221	0.0106338	0.00178886	2.8e-09	0.0185271	0.0128241	0.148538
Body mass index	rs731834	2q13	PSD4	A	C	0.525865	0.0106376	0.00178951	1.6e-09	0.0178106	0.0123468	0.149152
Body mass index	rs17105272	14q24.3		T	C	0.329536	0.0106465	0.00183894	3.2e-09	-0.0161313	0.0131437	0.219711
Body mass index	rs13034320	2q21.2	NCKAP5	C	G	0.254852	0.0106501	0.00196186	3.1e-08	-0.0262765	0.0139865	0.0602839
Body mass index	rs11128904	3p24.3		C	G	0.722174	0.0106542	0.00190971	4.5e-08	0.0225575	0.0136844	0.0992702
Body mass index	rs4759075	12q13.13	CBX5	T	C	0.588695	0.0106573	0.00161763	1.4e-11	-0.00865011	0.0126968	0.495693
Body mass index	rs2371767	3p14.1		C	G	0.268352	0.0107185	0.00180311	6.2e-09	-0.00075925	0.0137556	0.955983
Body mass index	rs10768994	11p11.2	ALKBH3	T	C	0.564821	0.0107531	0.00160354	6.4e-12	-0.0274745	0.0123485	0.0260863
Body mass index	rs2198679	13q31.2		A	G	0.552675	0.0107536	0.00170851	5.6e-10	-0.00457597	0.0122258	0.70819
Body mass index	rs1128249	2q24.3	COBLL1	T	G	0.388863	0.0107566	0.00161824	8.5e-12	-0.0104967	0.0124991	0.401023
Body mass index	rs10989568	9q31.1	GRIN3A	A	G	0.47	0.0107584	0.00170928	6.6e-10	0.0132578	0.0122328	0.278458
Body mass index	rs1117080	20q13.12	RIMS4	C	G	0.710428	0.0107642	0.00185927	7e-09	-0.030877	0.0135073	0.0222568
Body mass index	rs10408013	19q13.11	PEPD	T	C	0.272959	0.0107698	0.00174646	8e-10	-0.00337959	0.014129	0.810954
Body mass index	rs2317299	2q37.2	AGAP1	T	C	0.457348	0.0107862	0.00172986	1.3e-09	0.00285886	0.0123545	0.817002
Body mass index	rs11096549	2p24.3		T	C	0.70557	0.0108044	0.00188334	1.4e-08	0.0021393	0.0136072	0.875073
Body mass index	rs1277723	10p12.33	CACNB2	A	G	0.770364	0.0108091	0.00191311	1e-08	-0.017174	0.0145213	0.23694
Body mass index	rs849135	7p15.1	JAZF1	A	G	0.496607	0.010814	0.00158738	2e-11	0.00703894	0.0121896	0.563631
Body mass index	rs2423668	20p12.1		T	C	0.450074	0.0108172	0.0019574	2.8e-08	0.0335908	0.0124511	0.00697952
Body mass index	rs6781254	3p12.2		T	C	0.291856	0.0108568	0.00174485	4.9e-10	0.00369772	0.0134266	0.783006
Body mass index	rs1511471	6p22.3		A	G	0.317398	0.0108853	0.00183027	9.9e-10	0.00631405	0.0131748	0.63176
Body mass index	rs8036040	15q14		A	C	0.497619	0.0109084	0.0017013	2.7e-10	0.0131863	0.0122184	0.280491
Body mass index	rs40245	7p15.3	SP4	A	T	0.356989	0.0109092	0.00178514	1.9e-09	0.00697317	0.0127715	0.58507
Body mass index	rs7006629	8q21.3	CPNE3;RMDN1	T	C	0.525061	0.0109174	0.00170272	2.5e-10	0.000285365	0.0122241	0.981376
Body mass index	rs2718786	3q26.33		A	G	0.375952	0.0109196	0.00175494	2.7e-10	0.0291166	0.0144716	0.0442219
Body mass index	rs4072917	8q24.3	TSNARE1	A	G	0.466617	0.0109392	0.00171222	6.9e-11	-0.0144722	0.0128014	0.25826
Body mass index	rs4700646	5q12.3		A	G	0.468443	0.0109464	0.00170724	2.4e-10	-0.000109353	0.0122259	0.992864
Body mass index	rs487060	6q25.3	SLC22A3	T	C	0.479068	0.0109484	0.0015925	1.6e-11	-0.0280557	0.0123302	0.022884
Body mass index	rs5751239	22q13.2	TCF20	T	C	0.511854	0.0109537	0.00170838	3.6e-10	0.0115498	0.012266	0.346392
Body mass index	rs7805441	7q21.11	MAGI2	T	C	0.505344	0.0109776	0.0017121	3.4e-10	0.00950285	0.0121878	0.435566
Body mass index	rs2012502	16q23.3	CMIP	A	C	0.364107	0.0109856	0.00165271	4.2e-11	0.0129938	0.0140832	0.356192
Body mass index	rs7929418	11p11.2		T	C	0.386215	0.0109857	0.00174993	1.7e-10	-0.00421303	0.0125498	0.737093
Body mass index	rs6594967	5q23.1	COMMD10	T	C	0.671547	0.0109906	0.00181496	3.4e-09	-0.0235831	0.0130102	0.0698846
Body mass index	rs2832283	21q21.3	BACH1	A	G	0.227693	0.0110121	0.00191514	5.8e-09	-0.0133158	0.0146239	0.362534
Body mass index	rs2282802	5q31.3		A	G	0.550162	0.0110196	0.00171865	4e-10	-0.00376023	0.0123702	0.761147
Body mass index	rs2427453	20q13.33		T	C	0.509387	0.0110222	0.00177142	2.7e-10	-0.00736428	0.0127745	0.564288
Body mass index	rs13105058	4p15.1	PCDH7	T	C	0.323822	0.0110327	0.00182191	3.1e-09	-0.0232688	0.0130237	0.0739934
Body mass index	rs9615905	22q13.32		T	C	0.45019	0.0110692	0.0017107	2.7e-10	0.0237683	0.0153767	0.12217
Body mass index	rs11702843	21q22.2		A	G	0.273386	0.0110781	0.00194353	2.3e-08	0.0339054	0.0167884	0.0434274
Body mass index	rs9361779	6q12		A	C	0.556367	0.0110853	0.00171319	1.6e-10	0.0259921	0.0122475	0.0338178
Body mass index	rs11754747	6q24.1		T	C	0.254149	0.0110967	0.00181756	1.4e-09	-0.00327351	0.014394	0.820096
Body mass index	rs961917	20p12.3	PLCB1	C	G	0.733524	0.0111005	0.00191389	2.6e-09	0.0149326	0.0139104	0.283054
Body mass index	rs491711	11p14.1		A	C	0.702254	0.0111215	0.00183747	1.1e-09	0.012786	0.0134748	0.342683
Body mass index	rs1937684	10q21.1	PRKG1	A	T	0.661133	0.0111742	0.00179585	8.7e-10	0.0056601	0.0129242	0.661424
Body mass index	rs1941213	11q25	OPCML	A	C	0.73261	0.0112074	0.00191579	3.2e-09	-0.0121502	0.0137387	0.376492
Body mass index	rs351114	5q23.1		T	C	0.476314	0.0112564	0.00159382	7.2e-12	0.00458596	0.0122971	0.7092
Body mass index	rs1467693	13q32.1		A	T	0.299618	0.0112621	0.00187702	1.2e-09	-0.00333353	0.0133766	0.803202
Body mass index	rs10259786	7p14.1	POU6F2	A	G	0.650333	0.0112853	0.00178189	4.1e-10	-0.0173771	0.0127736	0.173708
Body mass index	rs925421	4q13.1		A	G	0.259742	0.0113059	0.00194929	5.8e-09	0.00616625	0.0139963	0.659529
Body mass index	rs10883553	10q24.31		A	C	0.446045	0.0113078	0.00171042	1.9e-11	-0.0400238	0.0129202	0.00194977
Body mass index	rs223051	11p13		T	C	0.672812	0.011321	0.00181944	1.1e-09	-0.00162256	0.0129706	0.900448
Body mass index	rs11739877	5q21.3		T	C	0.607686	0.0113326	0.00174348	6.6e-11	0.00816815	0.0125722	0.515887
Body mass index	rs769051	6p21.32		T	G	0.365542	0.0113516	0.00176145	5.2e-11	0.0210315	0.0126343	0.0959863
Body mass index	rs761423	1p36.13	MFAP2	T	C	0.566083	0.0113524	0.00170789	5.5e-11	0.0065261	0.0154009	0.671749
Body mass index	rs755407	9q33.3	DENND1A	T	C	0.28398	0.0113937	0.00176799	2.3e-10	0.00895956	0.0136696	0.512188
Body mass index	rs2224272	20q13.2		T	G	0.219358	0.0113963	0.00202815	1.2e-08	0.0116294	0.0146924	0.428638
Body mass index	rs823074	1q32.1	SLC41A1	T	C	0.581098	0.0114028	0.00173078	1.6e-10	-0.00885032	0.0123615	0.474017
Body mass index	rs6764533	3q29	UBXN7	A	G	0.349978	0.0114287	0.00177341	1.4e-10	0.00639518	0.0127745	0.616637
Body mass index	rs1899898	8q21.3		T	C	0.661212	0.0114333	0.00182123	6.8e-10	0.00347764	0.0129156	0.787731
Body mass index	rs2959592	8p22		T	C	0.804653	0.0114707	0.00204139	2.3e-08	0.00939939	0.0159388	0.555381
Body mass index	rs12904761	15q22.2	RORA	T	C	0.220948	0.0114729	0.00204179	3.1e-08	-0.00467571	0.0147826	0.751776
Body mass index	rs1430387	18q21.32		T	C	0.563332	0.0115373	0.00172048	5.8e-11	0.0180723	0.0122967	0.141645
Body mass index	rs10818938	9q33.3	NEK6	A	G	0.428798	0.011548	0.00172208	5.1e-11	0.00590703	0.0123319	0.631935
Body mass index	rs2100814	8p21.1		A	G	0.412489	0.0115562	0.00173854	1.2e-10	0.032129	0.0124192	0.00968049
Body mass index	rs1634350	9q21.31		A	C	0.418809	0.01156	0.001734	7.6e-12	-0.00668502	0.0124164	0.590298
Body mass index	rs6850639	4p15.31	KCNIP4	T	C	0.191364	0.0115775	0.0019607	1.8e-09	-0.0063881	0.0178699	0.720734
Body mass index	rs4954638	2q22.1		A	C	0.741643	0.0116111	0.00196799	2.9e-09	-0.0281799	0.0140447	0.0448096
Body mass index	rs9367368	6p24.1	PHACTR1	T	C	0.691906	0.0116578	0.00173421	1e-11	0.00697376	0.0134131	0.603119
Body mass index	rs740157	7q11.23		A	G	0.436885	0.0116638	0.0016088	1.8e-12	0.00920393	0.0123024	0.454377
Body mass index	rs10118866	9p23	PTPRD	T	G	0.230418	0.0116655	0.00204145	6.2e-09	-0.00533893	0.0146248	0.715067
Body mass index	rs6921533	6q13	KCNQ5	T	C	0.289967	0.0116656	0.00187837	5.6e-10	-0.00851356	0.0135564	0.529996
Body mass index	rs249292	16p13.2		T	C	0.691561	0.0116743	0.00184843	1.9e-10	0.0105077	0.0137737	0.445534
Body mass index	rs3005710	1q31.1		A	G	0.21337	0.0116927	0.0020987	3.8e-08	-0.00340294	0.0150355	0.820948
Body mass index	rs7607369	2q35		A	G	0.419273	0.0117202	0.00160277	9.3e-13	-0.0125237	0.0126673	0.322826
Body mass index	rs10803762	2q24.2	ITGB6	A	G	0.684778	0.0117738	0.00182697	3.5e-10	-0.00474666	0.0131069	0.71724
Body mass index	rs7239114	18q21.1	ZBTB7C	A	G	0.539733	0.0117974	0.00161738	1.2e-13	0.011348	0.012556	0.366108
Body mass index	rs2367112	5q12.3	CWC27	T	G	0.495648	0.0118029	0.00158695	2.3e-13	0.0108371	0.0121802	0.373611
Body mass index	rs7133378	12q24.31	CCDC92;DNAH10	A	G	0.313968	0.0118192	0.00170196	9.4e-13	0.00445747	0.0131235	0.734115
Body mass index	rs6767619	3q25.31		C	G	0.329599	0.0118224	0.00178826	8.1e-11	-0.00714571	0.0130273	0.583336
Body mass index	rs11138082	9q21.31		T	C	0.797677	0.0118316	0.00211623	1.1e-08	-0.0162611	0.0159102	0.306755
Body mass index	rs11115176	12q21.31		T	C	0.767006	0.0118464	0.00186018	2e-10	-0.00754245	0.0144569	0.601866
Body mass index	rs1899689	7q31.32	CADPS2	T	C	0.395741	0.0118467	0.00162006	1.5e-12	0.0249515	0.0124511	0.0450742
Body mass index	rs4985155	16p13.11	PDXDC1	A	G	0.66947	0.011849	0.0016786	3e-12	0.024485	0.013153	0.0626672
Body mass index	rs2063177	2p22.1		A	G	0.360385	0.0118903	0.00178355	1.6e-11	-0.011427	0.0127371	0.369646
Body mass index	rs12905439	15q26.3	PGPEP1L	C	G	0.649602	0.0119143	0.00181744	1.4e-10	-0.0270289	0.0132273	0.0410111
Body mass index	rs1911746	3p14.2	PTPRG	T	C	0.215167	0.0119211	0.00193591	1.6e-09	0.0323211	0.0148216	0.0292077
Body mass index	rs1421334	8p12	PURG	A	C	0.450266	0.0119479	0.00172049	1e-12	0.013462	0.0124627	0.280061
Body mass index	rs8089514	18q22.3		A	T	0.349935	0.0119508	0.00180211	1.1e-11	0.0366211	0.0130788	0.00510957
Body mass index	rs9299	17q21.32	HOXB3;HOXB5	T	C	0.663892	0.0119519	0.00177797	3.6e-11	-0.00406813	0.0129343	0.753125
Body mass index	rs7206395	16p12.1	GSG1L	A	G	0.190418	0.011959	0.00213901	1.5e-08	-0.0113078	0.0153221	0.46051
Body mass index	rs7334078	13q32.2	STK24	T	C	0.72094	0.011983	0.00188163	2.2e-10	-0.0149291	0.0136577	0.274353
Body mass index	rs12953970	18p11.21		A	G	0.181046	0.0119866	0.00220553	3.9e-08	-0.000883468	0.0160064	0.955983
Body mass index	rs2616192	8p21.3		T	G	0.664294	0.0120334	0.00182908	2.1e-11	0.0208327	0.0130476	0.11034
Body mass index	rs13425435	2p21	CAMKMT	A	C	0.660681	0.0120513	0.00180769	2.7e-11	0.010664	0.012881	0.407734
Body mass index	rs1371108	2p12		A	C	0.310861	0.0120651	0.00182497	9e-11	-0.0133963	0.0132277	0.31118
Body mass index	rs10071816	5q22.2	YTHDC2	A	G	0.188746	0.0120755	0.00215984	2.4e-08	0.04722	0.0157948	0.00279357
Body mass index	rs3811514	2q36.3	SPHKAP	T	C	0.509294	0.0120988	0.00169984	1.2e-12	0.00649141	0.0122188	0.595236
Body mass index	rs1465900	11q13.5		A	C	0.782782	0.0121052	0.00193683	4.8e-10	-0.0363213	0.0153583	0.0180333
Body mass index	rs7607351	2p13.3	GFPT1	T	C	0.593826	0.0121135	0.0017305	8.4e-12	-0.0105354	0.0124485	0.397375
Body mass index	rs9814633	3p22.1	ULK4	A	G	0.345964	0.0121403	0.0017912	2.1e-11	-0.0327641	0.0128881	0.0110157
Body mass index	rs263041	3q27.1	YEATS2	A	G	0.383445	0.0121471	0.00176329	2.2e-12	0.00594431	0.0125602	0.636023
Body mass index	rs11170468	12q12		A	C	0.76996	0.0121494	0.00187673	1.9e-10	0.00671334	0.0144397	0.641987
Body mass index	rs10975933	9p24.1	KDM4C	C	G	0.648895	0.0121983	0.00179975	2.7e-11	0.0147267	0.0128093	0.25027
[truncated: 3,426 more rows]

## Sheet: Table 3
Table 3: Summary of the 14 CRC GWAS in the meta-analysis.
Series name	Study centre	Countries	Sampling	Number of cases	Cases % female	Number of controls	Controls % female
CCFR1	University of Southern California (USC)	Australia, Canada and the USA	Cases are recently diagnosed from cancer registries in Australia, Canada and the USA. Controls are population-based.	1175	0.48	999	0.521522
CCFR2	University of Southern California (USC)	Australia, Canada and the USA	Cases from Colon Cancer Family Registry from centres in Australia, Canada and the USA. Controls from Cancer Genetic Markers of Susceptibility studies of breast and prostate cancer.	795	0.535849	2234	0.510743
COIN	Cardiff University	UK	Cases recruited as a clinical-based series. Controls were unselected blood donors from population-based series.	1950	0.348205	2162	0.49445
CORSA	Medical University of Vienna	Austria	Cases from population-based screening for CRC and adenoma.	919	0.609358	788	0.412437
Croatia	Zagreb, Croatia	Croatia	Cases are recently diagnosed. Controls are spouses from the same population.	689	NA	441	NA
DACHS	German Cancer Research Center, DKFZ	Germany	Population-based incident cases from Rhine-Neckar-Odenwald, southwest Germany, aged >30 at diagnosis. Controls are community-based matched by age and sex.	1028	NA	661	NA
FIN	Helsinki University	Finland	Cases recruited from Finnish Hospitals and Finnish Cancer Registry. Controls are population-based from FINRISK, Finnish Twin Cohort, Health 2000 and Helsinki Birth Cohort studies.	1172	NA	8266	NA
NSCCG-OncoArray	Institute of Cancer Research (ICR), London & Oxford University	UK	Cases selected based on family history of CRC, aged <58 at diagnosis. Controls are cancer-free individuals from the BCAC and PRACTICAL studies.	6596	0.446938	7205	0.596947
SCOT	Oxford University	Germany and UK	Cases obtained from CACTUS and OCTO groups. Controls are cancer-free individuals from the Heinz Nixdorf Recall study.	2910	0.384192	4095	0.499145
Scotland1	Edinburgh University	UK	Population-based incident cases from Scotland, aged <55 at diagnosis. Controls are population-based and frequency-matched by area of Scotland.	932	0.513948	943	0.515376
SOCCS/GS	Edinburgh University	UK	Population-based incident cases from Scotland. Population-based controls from Generation Scotland.	4551	NA	8804	NA
SOCCS/LBC	Edinburgh University	UK	Population-based incident cases from Scotland. Population-based controls from Lothian Birth Cohort.	996	NA	1297	NA
UK1	Oxford University	UK	Cases ascertained through UK clinical genetics clinics and are enriched for family history of CRC. Controls are spouses with no history of CRC or family history of CRC	890	0.538202	900	0.546667
VQ58	Oxford University	UK	Cases recruited from clinical series. Controls recruited as population-based series.	1794	0.389632	2686	0.484363
Total				26397	NA	41481	NA
Cell NA for % female if sex-specific data were not available

## Sheet: Table 4
Table 4: Leave-one-out analysis results.
Results reported as odds ratios (ORSD) and 95% confidence intervals (CIs) per genetically predicted standard deviation (SD) unit increase in the risk factor.
SNPs sorted within each trait by ORSD estimated when SNP left out.
Leave-one-out analysis not conducted if ≤2 SNPs available for use in MR analysis.
* Causal effects estimated using CRC summary statistics from females only.
		Multiplicative random-effects inverse variance weighted causal estimate with SNP left out
Trait	SNP	ORSD (95% CI)	P-value
Age at menarche*	rs62180179	0.96 (0.82-1.14)	0.66483
Age at menarche*	rs730554	0.97 (0.82-1.15)	0.744201
Age at menarche*	rs17035289	0.97 (0.83-1.15)	0.749853
Age at menarche*	rs9635759	0.98 (0.83-1.16)	0.799887
Age at menarche*	rs7585666	0.98 (0.83-1.16)	0.805553
Age at menarche*	rs3101336	0.98 (0.83-1.16)	0.806126
Age at menarche*	rs752278	0.98 (0.83-1.16)	0.807325
Age at menarche*	rs9398808	0.98 (0.83-1.16)	0.813618
Age at menarche*	rs9549099	0.98 (0.83-1.16)	0.815716
Age at menarche*	rs1899689	0.98 (0.83-1.16)	0.828711
Age at menarche*	rs4735766	0.98 (0.83-1.16)	0.82937
Age at menarche*	rs10832013	0.98 (0.83-1.16)	0.83292
Age at menarche*	rs4915189	0.98 (0.83-1.16)	0.831887
Age at menarche*	rs10797119	0.98 (0.83-1.16)	0.836585
Age at menarche*	rs72607160	0.98 (0.83-1.16)	0.84145
Age at menarche*	rs59360790	0.98 (0.83-1.16)	0.847416
Age at menarche*	rs1336794	0.98 (0.83-1.16)	0.847952
Age at menarche*	rs59072247	0.98 (0.83-1.16)	0.852257
Age at menarche*	rs6451675	0.99 (0.83-1.17)	0.862565
Age at menarche*	rs3810291	0.99 (0.83-1.17)	0.863216
Age at menarche*	rs11893331	0.99 (0.83-1.17)	0.864658
Age at menarche*	rs17817628	0.99 (0.83-1.17)	0.870614
Age at menarche*	rs193536	0.99 (0.83-1.17)	0.872256
Age at menarche*	rs62520182	0.99 (0.83-1.17)	0.8737
Age at menarche*	rs7853970	0.99 (0.83-1.17)	0.87437
Age at menarche*	rs2087876	0.99 (0.83-1.17)	0.877116
Age at menarche*	rs112373032	0.99 (0.83-1.17)	0.877352
Age at menarche*	rs17006627	0.99 (0.83-1.17)	0.878423
Age at menarche*	rs7300571	0.99 (0.83-1.17)	0.878272
Age at menarche*	rs7538038	0.99 (0.83-1.17)	0.879354
Age at menarche*	rs657145	0.99 (0.83-1.17)	0.88183
Age at menarche*	rs1167827	0.99 (0.83-1.17)	0.882655
Age at menarche*	rs9349203	0.99 (0.83-1.17)	0.882767
Age at menarche*	rs4818008	0.99 (0.83-1.17)	0.883734
Age at menarche*	rs12891481	0.99 (0.83-1.17)	0.885475
Age at menarche*	rs1553002	0.99 (0.83-1.17)	0.885951
Age at menarche*	rs4660257	0.99 (0.83-1.17)	0.886525
Age at menarche*	rs61992671	0.99 (0.83-1.17)	0.887441
Age at menarche*	rs3828002	0.99 (0.83-1.17)	0.88781
Age at menarche*	rs62379978	0.99 (0.83-1.17)	0.889971
Age at menarche*	rs7128359	0.99 (0.83-1.17)	0.889701
Age at menarche*	rs720884	0.99 (0.83-1.17)	0.890439
Age at menarche*	rs146370649	0.99 (0.83-1.17)	0.890842
Age at menarche*	rs62342064	0.99 (0.84-1.17)	0.891687
Age at menarche*	rs114285994	0.99 (0.84-1.17)	0.895441
Age at menarche*	rs78352137	0.99 (0.84-1.17)	0.897931
Age at menarche*	rs7639267	0.99 (0.84-1.17)	0.898378
Age at menarche*	rs77456635	0.99 (0.84-1.17)	0.898339
Age at menarche*	rs1981405	0.99 (0.84-1.17)	0.898673
Age at menarche*	rs7942122	0.99 (0.84-1.17)	0.898666
Age at menarche*	rs1543633	0.99 (0.84-1.17)	0.899792
Age at menarche*	rs2300922	0.99 (0.84-1.17)	0.900094
Age at menarche*	rs4141153	0.99 (0.84-1.17)	0.900329
Age at menarche*	rs11123597	0.99 (0.84-1.17)	0.900228
Age at menarche*	rs12550650	0.99 (0.84-1.17)	0.90043
Age at menarche*	rs12647210	0.99 (0.84-1.17)	0.904726
Age at menarche*	rs10794201	0.99 (0.84-1.17)	0.905636
Age at menarche*	rs34726119	0.99 (0.84-1.17)	0.906242
Age at menarche*	rs1887771	0.99 (0.84-1.17)	0.907185
Age at menarche*	rs73449690	0.99 (0.84-1.17)	0.908378
Age at menarche*	rs6014657	0.99 (0.84-1.17)	0.908488
Age at menarche*	rs7113874	0.99 (0.84-1.17)	0.908708
Age at menarche*	rs10794786	0.99 (0.84-1.17)	0.909122
Age at menarche*	rs11605693	0.99 (0.84-1.17)	0.910638
Age at menarche*	rs9377214	0.99 (0.84-1.17)	0.910095
Age at menarche*	rs9361178	0.99 (0.84-1.17)	0.913229
Age at menarche*	rs12151356	0.99 (0.84-1.17)	0.91373
Age at menarche*	rs2582924	0.99 (0.84-1.17)	0.914393
Age at menarche*	rs4740511	0.99 (0.84-1.17)	0.914952
Age at menarche*	rs7652234	0.99 (0.84-1.17)	0.915766
Age at menarche*	rs62376854	0.99 (0.84-1.17)	0.916701
Age at menarche*	rs56218501	0.99 (0.84-1.17)	0.917018
Age at menarche*	rs78928932	0.99 (0.84-1.17)	0.917153
Age at menarche*	rs7155448	0.99 (0.84-1.17)	0.917842
Age at menarche*	rs72906124	0.99 (0.84-1.17)	0.919801
Age at menarche*	rs3849531	0.99 (0.84-1.17)	0.920011
Age at menarche*	rs4837582	0.99 (0.84-1.17)	0.920223
Age at menarche*	rs1984870	0.99 (0.84-1.17)	0.923552
Age at menarche*	rs79447298	0.99 (0.84-1.17)	0.924084
Age at menarche*	rs61417237	0.99 (0.84-1.17)	0.924444
Age at menarche*	rs12607903	0.99 (0.84-1.17)	0.925503
Age at menarche*	rs2764261	0.99 (0.84-1.17)	0.925844
Age at menarche*	rs561821	0.99 (0.84-1.18)	0.928177
Age at menarche*	rs9831967	0.99 (0.84-1.18)	0.928496
Age at menarche*	rs2907557	0.99 (0.84-1.17)	0.928512
Age at menarche*	rs141344917	0.99 (0.84-1.18)	0.929522
Age at menarche*	rs7955427	0.99 (0.84-1.18)	0.929529
Age at menarche*	rs509325	0.99 (0.84-1.18)	0.929815
Age at menarche*	rs8007087	0.99 (0.84-1.18)	0.929583
Age at menarche*	rs56396872	0.99 (0.84-1.18)	0.931236
Age at menarche*	rs116646027	0.99 (0.84-1.17)	0.933125
Age at menarche*	rs2668767	0.99 (0.84-1.18)	0.93562
Age at menarche*	rs9849338	0.99 (0.84-1.18)	0.935552
Age at menarche*	rs2297605	0.99 (0.84-1.18)	0.937283
Age at menarche*	rs35536355	0.99 (0.84-1.18)	0.941477
Age at menarche*	rs4755720	0.99 (0.84-1.18)	0.942145
Age at menarche*	rs349356	0.99 (0.84-1.18)	0.942855
Age at menarche*	rs3136247	0.99 (0.84-1.18)	0.942955
Age at menarche*	rs852033	0.99 (0.84-1.18)	0.943343
Age at menarche*	rs947992	0.99 (0.84-1.18)	0.945284
Age at menarche*	rs771917	0.99 (0.84-1.18)	0.945614
Age at menarche*	rs34811474	0.99 (0.84-1.18)	0.948137
Age at menarche*	rs11215403	0.99 (0.84-1.18)	0.948304
Age at menarche*	rs5742915	0.99 (0.84-1.18)	0.948574
Age at menarche*	rs56283944	0.99 (0.84-1.18)	0.948776
Age at menarche*	rs35005436	0.99 (0.84-1.18)	0.950435
Age at menarche*	rs10948839	0.99 (0.84-1.18)	0.952639
Age at menarche*	rs10503247	1.00 (0.84-1.18)	0.954011
Age at menarche*	rs17414086	1.00 (0.84-1.18)	0.958494
Age at menarche*	rs247523	1.00 (0.84-1.18)	0.958684
Age at menarche*	rs6747911	1.00 (0.84-1.18)	0.9604
Age at menarche*	rs13130484	1.00 (0.84-1.18)	0.962682
Age at menarche*	rs3767357	1.00 (0.84-1.18)	0.963286
Age at menarche*	rs62106258	1.00 (0.84-1.18)	0.96643
Age at menarche*	rs2245213	1.00 (0.84-1.18)	0.966731
Age at menarche*	rs10874340	1.00 (0.84-1.18)	0.968437
Age at menarche*	rs7433864	1.00 (0.84-1.18)	0.969594
Age at menarche*	rs7623273	1.00 (0.84-1.18)	0.97199
Age at menarche*	rs4664602	1.00 (0.84-1.18)	0.972615
Age at menarche*	rs913588	1.00 (0.84-1.18)	0.972735
Age at menarche*	rs4299384	1.00 (0.84-1.18)	0.972983
Age at menarche*	rs1362376	1.00 (0.84-1.18)	0.97543
Age at menarche*	rs10090153	1.00 (0.84-1.18)	0.976213
Age at menarche*	rs13253935	1.00 (0.84-1.18)	0.979806
Age at menarche*	rs10063744	1.00 (0.84-1.18)	0.981806
Age at menarche*	rs2243873	1.00 (0.84-1.18)	0.981925
Age at menarche*	rs1172955	1.00 (0.84-1.18)	0.983541
Age at menarche*	rs9594366	1.00 (0.84-1.18)	0.98694
Age at menarche*	rs8180892	1.00 (0.84-1.18)	0.987215
Age at menarche*	rs6027163	1.00 (0.84-1.18)	0.987801
Age at menarche*	rs12360772	1.00 (0.84-1.18)	0.988459
Age at menarche*	rs2798224	1.00 (0.84-1.18)	0.990857
Age at menarche*	rs11097414	1.00 (0.84-1.18)	0.993694
Age at menarche*	rs12716975	1.00 (0.84-1.18)	0.994195
Age at menarche*	rs6576457	1.00 (0.84-1.18)	0.9991
Age at menarche*	rs142058842	1.00 (0.84-1.18)	0.999519
Age at menarche*	rs6712986	1.00 (0.85-1.18)	0.994352
Age at menarche*	rs7520742	1.00 (0.85-1.18)	0.992904
Age at menarche*	rs6719883	1.00 (0.85-1.18)	0.991691
Age at menarche*	rs2917677	1.00 (0.85-1.19)	0.989416
Age at menarche*	rs1933801	1.00 (0.84-1.19)	0.985669
Age at menarche*	rs3743266	1.00 (0.85-1.19)	0.979519
Age at menarche*	rs7553348	1.00 (0.85-1.19)	0.979572
Age at menarche*	rs7852169	1.00 (0.85-1.19)	0.975196
Age at menarche*	rs1421085	1.00 (0.85-1.19)	0.954788
Age at menarche*	rs2576733	1.01 (0.85-1.19)	0.949432
Age at menarche*	rs35917007	1.01 (0.85-1.19)	0.948688
Age at menarche*	rs16917237	1.01 (0.85-1.19)	0.940463
Age at menarche*	rs2894889	1.01 (0.85-1.19)	0.928282
Age at menarche*	rs8028313	1.01 (0.86-1.19)	0.923933
Age at menarche*	rs1516883	1.01 (0.86-1.20)	0.869611
Alcohol consumption	rs1260326	1.33 (0.47-3.82)	0.590365
Alcohol consumption	rs11940694	1.39 (0.48-4.01)	0.538042
Alcohol consumption	rs9841829	1.98 (1.93-2.03)	0
Basal metabolic rate	rs42044	1.09 (1.02-1.17)	0.0146556
Basal metabolic rate	rs11065979	1.09 (1.02-1.17)	0.0117445
Basal metabolic rate	rs11642430	1.09 (1.02-1.17)	0.0109716
Basal metabolic rate	rs2533879	1.09 (1.02-1.17)	0.0104545
Basal metabolic rate	rs3818416	1.10 (1.02-1.17)	0.00972801
Basal metabolic rate	rs67631072	1.10 (1.02-1.17)	0.00924209
Basal metabolic rate	rs62070645	1.10 (1.02-1.17)	0.00988807
Basal metabolic rate	rs1407031	1.10 (1.02-1.17)	0.00908431
Basal metabolic rate	rs2678204	1.10 (1.02-1.17)	0.00929704
Basal metabolic rate	rs1582931	1.10 (1.02-1.17)	0.00948146
Basal metabolic rate	rs1260326	1.10 (1.02-1.17)	0.00939526
Basal metabolic rate	rs3784699	1.10 (1.02-1.17)	0.00899502
Basal metabolic rate	rs7977788	1.10 (1.02-1.18)	0.00931067
Basal metabolic rate	rs10775348	1.10 (1.02-1.17)	0.00890418
Basal metabolic rate	rs12682601	1.10 (1.02-1.17)	0.00883608
Basal metabolic rate	rs13226	1.10 (1.02-1.17)	0.00873189
Basal metabolic rate	rs357868	1.10 (1.02-1.18)	0.00873655
Basal metabolic rate	rs17265387	1.10 (1.02-1.18)	0.00858576
Basal metabolic rate	rs11187838	1.10 (1.02-1.18)	0.00875535
Basal metabolic rate	rs3756668	1.10 (1.02-1.18)	0.00872998
Basal metabolic rate	rs7396827	1.10 (1.02-1.18)	0.00854231
Basal metabolic rate	rs10202845	1.10 (1.02-1.18)	0.00851225
Basal metabolic rate	rs11014285	1.10 (1.02-1.18)	0.00862479
Basal metabolic rate	rs76895963	1.10 (1.02-1.18)	0.00875642
Basal metabolic rate	rs10897932	1.10 (1.02-1.18)	0.00847478
Basal metabolic rate	rs7141420	1.10 (1.02-1.18)	0.00864053
Basal metabolic rate	rs111901479	1.10 (1.02-1.18)	0.00860573
Basal metabolic rate	rs114278107	1.10 (1.02-1.18)	0.00854206
Basal metabolic rate	rs10931008	1.10 (1.02-1.18)	0.00854293
Basal metabolic rate	rs4556959	1.10 (1.02-1.18)	0.00852782
Basal metabolic rate	rs4980067	1.10 (1.02-1.18)	0.00847057
Basal metabolic rate	rs1969844	1.10 (1.02-1.18)	0.00841308
Basal metabolic rate	rs7261425	1.10 (1.02-1.18)	0.00840942
Basal metabolic rate	rs861491	1.10 (1.02-1.18)	0.00842533
Basal metabolic rate	rs7730885	1.10 (1.02-1.18)	0.008512
Basal metabolic rate	rs35637261	1.10 (1.02-1.18)	0.00837421
Basal metabolic rate	rs61855849	1.10 (1.02-1.18)	0.00835818
Basal metabolic rate	rs724016	1.10 (1.02-1.18)	0.00873149
Basal metabolic rate	rs56311196	1.10 (1.02-1.18)	0.00827208
Basal metabolic rate	rs6445198	1.10 (1.02-1.18)	0.00828328
Basal metabolic rate	rs2115459	1.10 (1.02-1.18)	0.00826505
Basal metabolic rate	rs7559547	1.10 (1.02-1.18)	0.00856964
Basal metabolic rate	rs11609105	1.10 (1.02-1.18)	0.00815426
Basal metabolic rate	rs9379084	1.10 (1.02-1.18)	0.00818339
Basal metabolic rate	rs12072845	1.10 (1.02-1.18)	0.00833709
Basal metabolic rate	rs12713004	1.10 (1.02-1.18)	0.00832234
Basal metabolic rate	rs23544	1.10 (1.02-1.18)	0.00821027
Basal metabolic rate	rs10843139	1.10 (1.02-1.18)	0.00826725
Basal metabolic rate	rs7216472	1.10 (1.02-1.18)	0.00817844
Basal metabolic rate	rs1967315	1.10 (1.02-1.18)	0.00821983
Basal metabolic rate	rs59985551	1.10 (1.02-1.18)	0.00830657
Basal metabolic rate	rs9532583	1.10 (1.02-1.18)	0.00818842
Basal metabolic rate	rs10237306	1.10 (1.02-1.18)	0.00822616
Basal metabolic rate	rs55726687	1.10 (1.02-1.18)	0.0082407
Basal metabolic rate	rs9985795	1.10 (1.02-1.18)	0.00815559
Basal metabolic rate	rs35631456	1.10 (1.02-1.18)	0.00815076
Basal metabolic rate	rs34297248	1.10 (1.02-1.18)	0.00813952
Basal metabolic rate	rs111640872	1.10 (1.02-1.18)	0.00823751
Basal metabolic rate	rs652112	1.10 (1.02-1.18)	0.0081408
Basal metabolic rate	rs17256211	1.10 (1.02-1.18)	0.00813661
Basal metabolic rate	rs61765651	1.10 (1.02-1.18)	0.00810236
Basal metabolic rate	rs73199010	1.10 (1.02-1.18)	0.00806913
Basal metabolic rate	rs817566	1.10 (1.02-1.18)	0.00805902
Basal metabolic rate	rs35710322	1.10 (1.02-1.18)	0.00809046
Basal metabolic rate	rs10938398	1.10 (1.02-1.18)	0.00811984
Basal metabolic rate	rs11242236	1.10 (1.02-1.18)	0.00804452
Basal metabolic rate	rs2455561	1.10 (1.02-1.18)	0.00807967
Basal metabolic rate	rs10181359	1.10 (1.02-1.18)	0.00803884
Basal metabolic rate	rs4940940	1.10 (1.02-1.18)	0.00805792
Basal metabolic rate	rs77929895	1.10 (1.02-1.18)	0.00801699
Basal metabolic rate	rs35874463	1.10 (1.02-1.18)	0.00801378
Basal metabolic rate	rs1542224	1.10 (1.02-1.18)	0.00807363
Basal metabolic rate	rs3740591	1.10 (1.02-1.18)	0.00804707
Basal metabolic rate	rs62075854	1.10 (1.02-1.18)	0.00799199
Basal metabolic rate	rs1047891	1.10 (1.02-1.18)	0.00810078
Basal metabolic rate	rs12951408	1.10 (1.02-1.18)	0.00802227
Basal metabolic rate	rs7159668	1.10 (1.02-1.18)	0.0079962
Basal metabolic rate	rs244711	1.10 (1.02-1.18)	0.00795602
Basal metabolic rate	rs62515433	1.10 (1.02-1.18)	0.00809762
Basal metabolic rate	rs7620978	1.10 (1.02-1.18)	0.00794947
Basal metabolic rate	rs3753614	1.10 (1.02-1.18)	0.0079953
Basal metabolic rate	rs34898535	1.10 (1.02-1.18)	0.00803107
Basal metabolic rate	rs2602713	1.10 (1.02-1.18)	0.00793243
Basal metabolic rate	rs10283100	1.10 (1.02-1.18)	0.00792582
Basal metabolic rate	rs10932200	1.10 (1.02-1.18)	0.00794898
Basal metabolic rate	rs62621812	1.10 (1.02-1.18)	0.00801003
Basal metabolic rate	rs72756476	1.10 (1.02-1.18)	0.0079481
Basal metabolic rate	rs78924007	1.10 (1.02-1.18)	0.00791619
Basal metabolic rate	rs7377083	1.10 (1.02-1.18)	0.00791053
Basal metabolic rate	rs68156080	1.10 (1.02-1.18)	0.00792061
Basal metabolic rate	rs17042314	1.10 (1.02-1.18)	0.0078907
Basal metabolic rate	rs11217863	1.10 (1.02-1.18)	0.00793741
Basal metabolic rate	rs1376750	1.10 (1.02-1.18)	0.00790814
Basal metabolic rate	rs2121058	1.10 (1.02-1.18)	0.00791601
Basal metabolic rate	rs4613239	1.10 (1.02-1.18)	0.00789554
Basal metabolic rate	rs76513770	1.10 (1.02-1.18)	0.00793693
Basal metabolic rate	rs4128460	1.10 (1.02-1.18)	0.00790399
Basal metabolic rate	rs765875	1.10 (1.02-1.18)	0.00789144
Basal metabolic rate	rs1864193	1.10 (1.02-1.18)	0.00788373
Basal metabolic rate	rs76520574	1.10 (1.03-1.18)	0.00776975
Basal metabolic rate	rs61849823	1.10 (1.02-1.18)	0.00783493
Basal metabolic rate	rs11242111	1.10 (1.02-1.18)	0.00784647
Basal metabolic rate	rs35910339	1.10 (1.02-1.18)	0.00787624
Basal metabolic rate	rs55681913	1.10 (1.02-1.18)	0.00792248
Basal metabolic rate	rs77927866	1.10 (1.02-1.18)	0.00784265
Basal metabolic rate	rs12484438	1.10 (1.02-1.18)	0.0078482
Basal metabolic rate	rs946197	1.10 (1.02-1.18)	0.00788825
Basal metabolic rate	rs11937249	1.10 (1.03-1.18)	0.00782359
Basal metabolic rate	rs509035	1.10 (1.02-1.18)	0.0079049
Basal metabolic rate	rs7173751	1.10 (1.02-1.18)	0.00783593
Basal metabolic rate	rs78500700	1.10 (1.03-1.18)	0.00779328
Basal metabolic rate	rs2307111	1.10 (1.02-1.18)	0.00795205
Basal metabolic rate	rs17770336	1.10 (1.02-1.18)	0.00784897
Basal metabolic rate	rs7218014	1.10 (1.03-1.18)	0.00780144
Basal metabolic rate	rs76364830	1.10 (1.03-1.18)	0.00779011
Basal metabolic rate	rs150260898	1.10 (1.03-1.18)	0.00782567
Basal metabolic rate	rs3130046	1.10 (1.02-1.18)	0.00791281
Basal metabolic rate	rs61791109	1.10 (1.03-1.18)	0.00776956
Basal metabolic rate	rs62396185	1.10 (1.02-1.18)	0.00792873
Basal metabolic rate	rs475591	1.10 (1.03-1.18)	0.00778417
Basal metabolic rate	rs365738	1.10 (1.03-1.18)	0.00775979
Basal metabolic rate	rs33967909	1.10 (1.03-1.18)	0.00780035
Basal metabolic rate	rs9788550	1.10 (1.03-1.18)	0.00777227
Basal metabolic rate	rs10260993	1.10 (1.03-1.18)	0.00775409
Basal metabolic rate	rs714785	1.10 (1.03-1.18)	0.00774614
Basal metabolic rate	rs7230581	1.10 (1.03-1.18)	0.00778814
Basal metabolic rate	rs2650965	1.10 (1.03-1.18)	0.00775528
Basal metabolic rate	rs9888189	1.10 (1.03-1.18)	0.00776378
Basal metabolic rate	rs71484923	1.10 (1.03-1.18)	0.00774436
Basal metabolic rate	rs2897968	1.10 (1.03-1.18)	0.00780947
Basal metabolic rate	rs2476998	1.10 (1.03-1.18)	0.00773816
Basal metabolic rate	rs808982	1.10 (1.03-1.18)	0.00773431
Basal metabolic rate	rs73966422	1.10 (1.03-1.18)	0.00773671
Basal metabolic rate	rs6567160	1.10 (1.02-1.18)	0.00824255
Basal metabolic rate	rs6860245	1.10 (1.03-1.18)	0.00776915
Basal metabolic rate	rs78812993	1.10 (1.03-1.18)	0.00772359
Basal metabolic rate	rs2542713	1.10 (1.03-1.18)	0.00772047
Basal metabolic rate	rs57635800	1.10 (1.03-1.18)	0.00775466
Basal metabolic rate	rs9525588	1.10 (1.03-1.18)	0.00772171
Basal metabolic rate	rs12124756	1.10 (1.03-1.18)	0.00770905
Basal metabolic rate	rs7781964	1.10 (1.03-1.18)	0.00770549
Basal metabolic rate	rs73163931	1.10 (1.03-1.18)	0.00769623
Basal metabolic rate	rs4477562	1.10 (1.03-1.18)	0.00771651
Basal metabolic rate	rs3857602	1.10 (1.03-1.18)	0.00768943
Basal metabolic rate	rs61862463	1.10 (1.03-1.18)	0.0076735
Basal metabolic rate	rs2761844	1.10 (1.03-1.18)	0.00768047
Basal metabolic rate	rs7072873	1.10 (1.03-1.18)	0.00770056
Basal metabolic rate	rs703593	1.10 (1.03-1.18)	0.00769939
Basal metabolic rate	rs407819	1.10 (1.03-1.18)	0.00766524
Basal metabolic rate	rs1420023	1.10 (1.03-1.18)	0.00767213
Basal metabolic rate	rs7962636	1.10 (1.03-1.18)	0.00767402
Basal metabolic rate	rs4917451	1.10 (1.03-1.18)	0.00765994
Basal metabolic rate	rs213656	1.10 (1.03-1.18)	0.00765354
Basal metabolic rate	rs1228024	1.10 (1.03-1.18)	0.00766262
Basal metabolic rate	rs11589536	1.10 (1.03-1.18)	0.00766846
Basal metabolic rate	rs78378222	1.10 (1.03-1.18)	0.00774743
Basal metabolic rate	rs10777860	1.10 (1.03-1.18)	0.00769154
Basal metabolic rate	rs836519	1.10 (1.03-1.18)	0.00765066
Basal metabolic rate	rs2270894	1.10 (1.03-1.18)	0.00766042
Basal metabolic rate	rs10832963	1.10 (1.03-1.18)	0.00763141
Basal metabolic rate	rs2118663	1.10 (1.03-1.18)	0.00762918
Basal metabolic rate	rs1064213	1.10 (1.03-1.18)	0.00764027
Basal metabolic rate	rs9929715	1.10 (1.03-1.18)	0.0076019
Basal metabolic rate	rs34060476	1.10 (1.03-1.18)	0.0076353
Basal metabolic rate	rs68106312	1.10 (1.03-1.18)	0.0076291
Basal metabolic rate	rs4074872	1.10 (1.03-1.18)	0.00757443
Basal metabolic rate	rs343935	1.10 (1.03-1.18)	0.00759423
Basal metabolic rate	rs9295	1.10 (1.03-1.18)	0.00760245
Basal metabolic rate	rs1534043	1.10 (1.03-1.18)	0.00760778
Basal metabolic rate	rs115070315	1.10 (1.03-1.18)	0.00755475
Basal metabolic rate	rs11609241	1.10 (1.03-1.18)	0.00758112
Basal metabolic rate	rs34013557	1.10 (1.03-1.18)	0.00757451
Basal metabolic rate	rs157577	1.10 (1.03-1.18)	0.00762621
Basal metabolic rate	rs2363081	1.10 (1.03-1.18)	0.00758361
Basal metabolic rate	rs10041141	1.10 (1.03-1.18)	0.00756971
Basal metabolic rate	rs7017463	1.10 (1.03-1.18)	0.00757502
Basal metabolic rate	rs7033487	1.10 (1.03-1.18)	0.0076721
Basal metabolic rate	rs3931	1.10 (1.03-1.18)	0.00759356
Basal metabolic rate	rs2157663	1.10 (1.03-1.18)	0.00755725
Basal metabolic rate	rs9861443	1.10 (1.03-1.18)	0.00756664
Basal metabolic rate	rs2206734	1.10 (1.03-1.18)	0.00754082
Basal metabolic rate	rs74618856	1.10 (1.03-1.18)	0.00760336
Basal metabolic rate	rs1878528	1.10 (1.03-1.18)	0.00756613
Basal metabolic rate	rs146815522	1.10 (1.03-1.18)	0.00753417
Basal metabolic rate	rs1971955	1.10 (1.03-1.18)	0.00754452
Basal metabolic rate	rs2313200	1.10 (1.03-1.18)	0.00753692
Basal metabolic rate	rs1724557	1.10 (1.03-1.18)	0.00752973
Basal metabolic rate	rs2043290	1.10 (1.03-1.18)	0.00752423
Basal metabolic rate	rs11689727	1.10 (1.03-1.18)	0.00754621
Basal metabolic rate	rs62076130	1.10 (1.03-1.18)	0.00752605
Basal metabolic rate	rs3128334	1.10 (1.03-1.18)	0.00751354
Basal metabolic rate	rs143840904	1.10 (1.03-1.18)	0.00748261
Basal metabolic rate	rs72664840	1.10 (1.03-1.18)	0.00751983
Basal metabolic rate	rs9327336	1.10 (1.03-1.18)	0.00751668
Basal metabolic rate	rs10236214	1.10 (1.03-1.18)	0.00760364
Basal metabolic rate	rs2229840	1.10 (1.03-1.18)	0.00755341
Basal metabolic rate	rs274677	1.10 (1.03-1.18)	0.00749096
Basal metabolic rate	rs41544614	1.10 (1.03-1.18)	0.00746655
Basal metabolic rate	rs557748	1.10 (1.03-1.18)	0.0074894
Basal metabolic rate	rs730536	1.10 (1.03-1.18)	0.00748303
Basal metabolic rate	rs822549	1.10 (1.03-1.18)	0.00749138
Basal metabolic rate	rs78470967	1.10 (1.03-1.18)	0.00748769
Basal metabolic rate	rs36000545	1.10 (1.03-1.18)	0.00751297
Basal metabolic rate	rs252758	1.10 (1.03-1.18)	0.00753589
Basal metabolic rate	rs55745040	1.10 (1.03-1.18)	0.00747627
Basal metabolic rate	rs4895917	1.10 (1.03-1.18)	0.00748501
Basal metabolic rate	rs72801843	1.10 (1.03-1.18)	0.00752109
Basal metabolic rate	rs2106929	1.10 (1.03-1.18)	0.00746792
Basal metabolic rate	rs281438	1.10 (1.03-1.18)	0.00745674
Basal metabolic rate	rs1184570	1.10 (1.03-1.18)	0.00747877
Basal metabolic rate	rs4652839	1.10 (1.03-1.18)	0.00752402
Basal metabolic rate	rs1731259	1.10 (1.03-1.18)	0.00747322
Basal metabolic rate	rs8019890	1.10 (1.03-1.18)	0.00746868
Basal metabolic rate	rs10051589	1.10 (1.03-1.18)	0.00745654
Basal metabolic rate	rs17551974	1.10 (1.03-1.18)	0.00746395
Basal metabolic rate	rs3118915	1.10 (1.03-1.18)	0.00763544
Basal metabolic rate	rs2239647	1.10 (1.03-1.18)	0.00744239
Basal metabolic rate	rs11658342	1.10 (1.03-1.18)	0.00744705
Basal metabolic rate	rs113386058	1.10 (1.03-1.18)	0.00744367
Basal metabolic rate	rs1520929	1.10 (1.03-1.18)	0.00745017
Basal metabolic rate	rs704076	1.10 (1.03-1.18)	0.00743952
Basal metabolic rate	rs11545482	1.10 (1.03-1.18)	0.00739945
Basal metabolic rate	rs1541597	1.10 (1.03-1.18)	0.00743777
Basal metabolic rate	rs9748337	1.10 (1.03-1.18)	0.00743071
Basal metabolic rate	rs4301837	1.10 (1.03-1.18)	0.00743585
Basal metabolic rate	rs2290345	1.10 (1.03-1.18)	0.00742834
Basal metabolic rate	rs79723785	1.10 (1.03-1.18)	0.0074146
Basal metabolic rate	rs62466110	1.10 (1.03-1.18)	0.00736911
Basal metabolic rate	rs2303262	1.10 (1.03-1.18)	0.0074172
Basal metabolic rate	rs62106258	1.10 (1.03-1.18)	0.00747414
Basal metabolic rate	rs10128597	1.10 (1.03-1.18)	0.00741592
Basal metabolic rate	rs676105	1.10 (1.03-1.18)	0.00744598
Basal metabolic rate	rs2332326	1.10 (1.03-1.18)	0.00741663
Basal metabolic rate	rs6890684	1.10 (1.03-1.18)	0.00742317
Basal metabolic rate	rs141403611	1.10 (1.03-1.18)	0.0074005
Basal metabolic rate	rs141729694	1.10 (1.03-1.18)	0.00743126
Basal metabolic rate	rs10782550	1.10 (1.03-1.18)	0.00741215
Basal metabolic rate	rs147110934	1.10 (1.03-1.18)	0.00740404
Basal metabolic rate	rs28457693	1.10 (1.03-1.18)	0.00745862
Basal metabolic rate	rs71656155	1.10 (1.03-1.18)	0.00740336
Basal metabolic rate	rs79883557	1.10 (1.03-1.18)	0.00739087
Basal metabolic rate	rs723149	1.10 (1.03-1.18)	0.00740249
Basal metabolic rate	rs2396348	1.10 (1.03-1.18)	0.0073919
Basal metabolic rate	rs56161855	1.10 (1.03-1.18)	0.00739616
Basal metabolic rate	rs748457	1.10 (1.03-1.18)	0.00739035
Basal metabolic rate	rs6026578	1.10 (1.03-1.18)	0.00738267
Basal metabolic rate	rs3218808	1.10 (1.03-1.18)	0.00737215
Basal metabolic rate	rs17024393	1.10 (1.03-1.18)	0.00739285
Basal metabolic rate	rs9858533	1.10 (1.03-1.18)	0.00738325
Basal metabolic rate	rs6511690	1.10 (1.03-1.18)	0.00737731
Basal metabolic rate	rs60077625	1.10 (1.03-1.18)	0.00741194
Basal metabolic rate	rs254963	1.10 (1.03-1.18)	0.00737637
Basal metabolic rate	rs13124829	1.10 (1.03-1.18)	0.00737843
Basal metabolic rate	rs926779	1.10 (1.03-1.18)	0.0073739
Basal metabolic rate	rs4864766	1.10 (1.03-1.18)	0.00737743
Basal metabolic rate	rs73175572	1.10 (1.03-1.18)	0.00743844
Basal metabolic rate	rs194633	1.10 (1.03-1.18)	0.00737738
Basal metabolic rate	rs4447106	1.10 (1.03-1.18)	0.00738026
Basal metabolic rate	rs7226064	1.10 (1.03-1.18)	0.00737121
Basal metabolic rate	rs817300	1.10 (1.03-1.18)	0.00740084
Basal metabolic rate	rs4711633	1.10 (1.03-1.18)	0.00736661
Basal metabolic rate	rs3742716	1.10 (1.03-1.18)	0.0073577
Basal metabolic rate	rs3858652	1.10 (1.03-1.18)	0.00735764
Basal metabolic rate	rs10107388	1.10 (1.03-1.18)	0.00735793
Basal metabolic rate	rs181895	1.10 (1.03-1.18)	0.00735728
Basal metabolic rate	rs3134614	1.10 (1.03-1.18)	0.00734937
Basal metabolic rate	rs9540493	1.10 (1.03-1.18)	0.00735146
Basal metabolic rate	rs56277911	1.10 (1.03-1.18)	0.00734052
Basal metabolic rate	rs951366	1.10 (1.03-1.18)	0.00737804
Basal metabolic rate	rs7498798	1.10 (1.03-1.18)	0.00735089
Basal metabolic rate	rs72713946	1.10 (1.03-1.18)	0.00730203
Basal metabolic rate	rs13386222	1.10 (1.03-1.18)	0.00732985
Basal metabolic rate	rs847151	1.10 (1.03-1.18)	0.00732798
Basal metabolic rate	rs4650639	1.10 (1.03-1.18)	0.00732906
Basal metabolic rate	rs10275719	1.10 (1.03-1.18)	0.00732267
Basal metabolic rate	rs75406471	1.10 (1.03-1.18)	0.0073202
Basal metabolic rate	rs6753852	1.10 (1.03-1.18)	0.0073319
Basal metabolic rate	rs557951	1.10 (1.03-1.18)	0.00731996
Basal metabolic rate	rs7138383	1.10 (1.03-1.18)	0.00732593
Basal metabolic rate	rs981002	1.10 (1.03-1.18)	0.00731675
Basal metabolic rate	rs12375196	1.10 (1.03-1.18)	0.00731659
Basal metabolic rate	rs2252720	1.10 (1.03-1.18)	0.00733621
Basal metabolic rate	rs2930973	1.10 (1.03-1.18)	0.00732253
Basal metabolic rate	rs246435	1.10 (1.03-1.18)	0.00731076
Basal metabolic rate	rs8101959	1.10 (1.03-1.18)	0.00730688
Basal metabolic rate	rs12475607	1.10 (1.03-1.18)	0.00730736
Basal metabolic rate	rs1476387	1.10 (1.03-1.18)	0.0073441
Basal metabolic rate	rs78414776	1.10 (1.03-1.18)	0.00730036
Basal metabolic rate	rs13381549	1.10 (1.03-1.18)	0.00728469
Basal metabolic rate	rs62442203	1.10 (1.03-1.18)	0.00730741
Basal metabolic rate	rs11594322	1.10 (1.03-1.18)	0.00731186
Basal metabolic rate	rs755481	1.10 (1.03-1.18)	0.00730027
Basal metabolic rate	rs758142	1.10 (1.03-1.18)	0.00729797
Basal metabolic rate	rs4804090	1.10 (1.03-1.18)	0.00732235
Basal metabolic rate	rs6950388	1.10 (1.03-1.18)	0.00727062
Basal metabolic rate	rs607472	1.10 (1.03-1.18)	0.00730847
Basal metabolic rate	rs148115848	1.10 (1.03-1.18)	0.0072892
Basal metabolic rate	rs7014106	1.10 (1.03-1.18)	0.00730943
Basal metabolic rate	rs7326480	1.10 (1.03-1.18)	0.00728978
Basal metabolic rate	rs34914463	1.10 (1.03-1.18)	0.0072961
Basal metabolic rate	rs56238630	1.10 (1.03-1.18)	0.00731873
Basal metabolic rate	rs4635681	1.10 (1.03-1.18)	0.00728544
Basal metabolic rate	rs10995366	1.10 (1.03-1.18)	0.00728417
Basal metabolic rate	rs12811171	1.10 (1.03-1.18)	0.00727571
Basal metabolic rate	rs75571707	1.10 (1.03-1.18)	0.00727455
Basal metabolic rate	rs4282339	1.10 (1.03-1.18)	0.0073032
Basal metabolic rate	rs12048049	1.10 (1.03-1.18)	0.00729247
Basal metabolic rate	rs11880992	1.10 (1.03-1.18)	0.00729755
Basal metabolic rate	rs117837409	1.10 (1.03-1.18)	0.00724443
Basal metabolic rate	rs10423928	1.10 (1.03-1.18)	0.00728043
Basal metabolic rate	rs34879158	1.10 (1.03-1.18)	0.00734438
Basal metabolic rate	rs57126421	1.10 (1.03-1.18)	0.00725274
Basal metabolic rate	rs8091287	1.10 (1.03-1.18)	0.00723269
Basal metabolic rate	rs12140153	1.10 (1.03-1.18)	0.00725767
Basal metabolic rate	rs1080312	1.10 (1.03-1.18)	0.00725812
Basal metabolic rate	rs56169492	1.10 (1.03-1.18)	0.00725395
Basal metabolic rate	rs62621197	1.10 (1.03-1.18)	0.00721077
Basal metabolic rate	rs9562770	1.10 (1.03-1.18)	0.00723803
Basal metabolic rate	rs76798800	1.10 (1.03-1.18)	0.00733163
Basal metabolic rate	rs216193	1.10 (1.03-1.18)	0.00723359
Basal metabolic rate	rs4627713	1.10 (1.03-1.18)	0.00723817
Basal metabolic rate	rs3861879	1.10 (1.03-1.18)	0.00723336
Basal metabolic rate	rs2610986	1.10 (1.03-1.18)	0.00722922
Basal metabolic rate	rs148225495	1.10 (1.03-1.18)	0.00719109
Basal metabolic rate	rs8007058	1.10 (1.03-1.18)	0.00721745
Basal metabolic rate	rs2885697	1.10 (1.03-1.18)	0.00729531
Basal metabolic rate	rs6235	1.10 (1.03-1.18)	0.0072579
Basal metabolic rate	rs12209223	1.10 (1.03-1.18)	0.00722453
Basal metabolic rate	rs11578046	1.10 (1.03-1.18)	0.00723004
Basal metabolic rate	rs11802147	1.10 (1.03-1.18)	0.00721553
Basal metabolic rate	rs11205617	1.10 (1.03-1.18)	0.00722768
Basal metabolic rate	rs2721938	1.10 (1.03-1.18)	0.0072386
Basal metabolic rate	rs74796687	1.10 (1.03-1.18)	0.00718274
Basal metabolic rate	rs2319817	1.10 (1.03-1.18)	0.0072039
Basal metabolic rate	rs10483727	1.10 (1.03-1.18)	0.00730691
Basal metabolic rate	rs7948120	1.10 (1.03-1.18)	0.00720013
Basal metabolic rate	rs508347	1.10 (1.03-1.18)	0.00721804
Basal metabolic rate	rs4428159	1.10 (1.03-1.18)	0.00716874
Basal metabolic rate	rs768023	1.10 (1.03-1.18)	0.00728409
Basal metabolic rate	rs35679149	1.10 (1.03-1.18)	0.00720367
Basal metabolic rate	rs62130981	1.10 (1.03-1.18)	0.00718389
Basal metabolic rate	rs357501	1.10 (1.03-1.18)	0.00719476
Basal metabolic rate	rs2288671	1.10 (1.03-1.18)	0.00718476
Basal metabolic rate	rs3811463	1.10 (1.03-1.18)	0.00717807
Basal metabolic rate	rs2281175	1.10 (1.03-1.18)	0.00715098
Basal metabolic rate	rs629710	1.10 (1.03-1.18)	0.00717371
Basal metabolic rate	rs72656010	1.10 (1.03-1.18)	0.00731055
Basal metabolic rate	rs12813149	1.10 (1.03-1.18)	0.00717513
Basal metabolic rate	rs10237317	1.10 (1.03-1.18)	0.00716983
Basal metabolic rate	rs62477684	1.10 (1.03-1.18)	0.00716801
Basal metabolic rate	rs12135550	1.10 (1.03-1.18)	0.00716906
Basal metabolic rate	rs6902789	1.10 (1.03-1.18)	0.00716864
Basal metabolic rate	rs10835498	1.10 (1.03-1.18)	0.00716495
Basal metabolic rate	rs9341808	1.10 (1.03-1.18)	0.00718241
Basal metabolic rate	rs76929617	1.10 (1.03-1.18)	0.00716959
Basal metabolic rate	rs73619441	1.10 (1.03-1.18)	0.00716283
Basal metabolic rate	rs2102278	1.10 (1.03-1.18)	0.00715969
Basal metabolic rate	rs29938	1.10 (1.03-1.18)	0.00714845
Basal metabolic rate	rs197372	1.10 (1.03-1.18)	0.00715136
Basal metabolic rate	rs10746837	1.10 (1.03-1.18)	0.0071506
Basal metabolic rate	rs3814828	1.10 (1.03-1.18)	0.0071406
Basal metabolic rate	rs62127683	1.10 (1.03-1.18)	0.00714967
Basal metabolic rate	rs78818722	1.10 (1.03-1.18)	0.00713239
Basal metabolic rate	rs2280940	1.10 (1.03-1.18)	0.0071452
Basal metabolic rate	rs117612812	1.10 (1.03-1.18)	0.00713576
Basal metabolic rate	rs1342395	1.10 (1.03-1.18)	0.00713805
Basal metabolic rate	rs116165844	1.10 (1.03-1.18)	0.00713139
Basal metabolic rate	rs7754048	1.10 (1.03-1.18)	0.00714386
Basal metabolic rate	rs2230033	1.10 (1.03-1.18)	0.0071547
Basal metabolic rate	rs112758380	1.10 (1.03-1.18)	0.00713758
Basal metabolic rate	rs8067165	1.10 (1.03-1.18)	0.00712186
Basal metabolic rate	rs1177764	1.10 (1.03-1.18)	0.00713036
Basal metabolic rate	rs11042321	1.10 (1.03-1.18)	0.00712302
Basal metabolic rate	rs1552234	1.10 (1.03-1.18)	0.00711869
Basal metabolic rate	rs3766437	1.10 (1.03-1.18)	0.00711417
Basal metabolic rate	rs284315	1.10 (1.03-1.18)	0.00711247
Basal metabolic rate	rs149229890	1.10 (1.03-1.18)	0.00708075
Basal metabolic rate	rs2369463	1.10 (1.03-1.18)	0.00710281
Basal metabolic rate	rs9274351	1.10 (1.03-1.18)	0.0070837
Basal metabolic rate	rs6874142	1.10 (1.03-1.18)	0.00707472
Basal metabolic rate	rs4778918	1.10 (1.03-1.18)	0.00710049
Basal metabolic rate	rs6460270	1.10 (1.03-1.18)	0.00709291
Basal metabolic rate	rs72885917	1.10 (1.03-1.18)	0.00717024
Basal metabolic rate	rs41271299	1.10 (1.03-1.18)	0.00710774
Basal metabolic rate	rs10861678	1.10 (1.03-1.18)	0.00709261
Basal metabolic rate	rs6951489	1.10 (1.03-1.18)	0.00708321
Basal metabolic rate	rs1073160	1.10 (1.03-1.18)	0.00708901
Basal metabolic rate	rs9362662	1.10 (1.03-1.18)	0.00707864
Basal metabolic rate	rs8132491	1.10 (1.03-1.18)	0.00707342
Basal metabolic rate	rs6762578	1.10 (1.03-1.18)	0.00709369
Basal metabolic rate	rs7218001	1.10 (1.03-1.18)	0.0070675
Basal metabolic rate	rs2274116	1.10 (1.03-1.18)	0.007055
Basal metabolic rate	rs62395828	1.10 (1.03-1.18)	0.00705666
Basal metabolic rate	rs7815955	1.10 (1.03-1.18)	0.00708372
Basal metabolic rate	rs779933	1.10 (1.03-1.18)	0.00704264
Basal metabolic rate	rs7930275	1.10 (1.03-1.18)	0.00704897
Basal metabolic rate	rs4083497	1.10 (1.03-1.18)	0.00704452
Basal metabolic rate	rs726547	1.10 (1.03-1.18)	0.00704416
Basal metabolic rate	rs7077783	1.10 (1.03-1.18)	0.00705239
Basal metabolic rate	rs12633841	1.10 (1.03-1.18)	0.0070554
Basal metabolic rate	rs36120387	1.10 (1.03-1.18)	0.00702382
Basal metabolic rate	rs58895838	1.10 (1.03-1.18)	0.00702713
Basal metabolic rate	rs8059189	1.10 (1.03-1.18)	0.00702866
Basal metabolic rate	rs16930370	1.10 (1.03-1.18)	0.00703804
Basal metabolic rate	rs9496567	1.10 (1.03-1.18)	0.00702077
Basal metabolic rate	rs139996541	1.10 (1.03-1.18)	0.00698931
Basal metabolic rate	rs34478611	1.10 (1.03-1.18)	0.00703164
Basal metabolic rate	rs73601548	1.10 (1.03-1.18)	0.00701679
Basal metabolic rate	rs186281175	1.10 (1.03-1.18)	0.00701664
Basal metabolic rate	rs2241960	1.10 (1.03-1.18)	0.00701265
Basal metabolic rate	rs72755233	1.10 (1.03-1.18)	0.00697638
Basal metabolic rate	rs10118701	1.10 (1.03-1.18)	0.0070251
Basal metabolic rate	rs12476059	1.10 (1.03-1.18)	0.00700416
Basal metabolic rate	rs11867479	1.10 (1.03-1.18)	0.00700562
Basal metabolic rate	rs6096886	1.10 (1.03-1.18)	0.00705343
Basal metabolic rate	rs7994814	1.10 (1.03-1.18)	0.00697557
Basal metabolic rate	rs1911250	1.10 (1.03-1.18)	0.0070082
Basal metabolic rate	rs10811901	1.10 (1.03-1.18)	0.00701147
Basal metabolic rate	rs13430869	1.10 (1.03-1.18)	0.00702626
Basal metabolic rate	rs76193355	1.10 (1.03-1.18)	0.0069935
Basal metabolic rate	rs4233168	1.10 (1.03-1.18)	0.0069964
Basal metabolic rate	rs2066827	1.10 (1.03-1.18)	0.00698338
Basal metabolic rate	rs12514473	1.10 (1.03-1.18)	0.00699603
Basal metabolic rate	rs11695297	1.10 (1.03-1.18)	0.00698745
Basal metabolic rate	rs1600055	1.10 (1.03-1.18)	0.00698677
Basal metabolic rate	rs13130148	1.10 (1.03-1.18)	0.00698051
Basal metabolic rate	rs33966734	1.10 (1.03-1.18)	0.00699186
Basal metabolic rate	rs142611765	1.10 (1.03-1.18)	0.00696638
Basal metabolic rate	rs62365724	1.10 (1.03-1.18)	0.00699542
Basal metabolic rate	rs240764	1.10 (1.03-1.18)	0.00697694
Basal metabolic rate	rs73013411	1.10 (1.03-1.18)	0.00697935
Basal metabolic rate	rs35506085	1.10 (1.03-1.18)	0.00700706
Basal metabolic rate	rs937482	1.10 (1.03-1.18)	0.00697913
Basal metabolic rate	rs11060406	1.10 (1.03-1.18)	0.00695575
Basal metabolic rate	rs2439823	1.10 (1.03-1.18)	0.00696173
Basal metabolic rate	rs74411434	1.10 (1.03-1.18)	0.00690466
Basal metabolic rate	rs31210	1.10 (1.03-1.18)	0.00697723
Basal metabolic rate	rs735241	1.10 (1.03-1.18)	0.00695623
Basal metabolic rate	rs3798519	1.10 (1.03-1.18)	0.00702497
Basal metabolic rate	rs374335	1.10 (1.03-1.18)	0.00696306
Basal metabolic rate	rs34170044	1.10 (1.03-1.18)	0.00695134
Basal metabolic rate	rs2876826	1.10 (1.03-1.18)	0.0069649
Basal metabolic rate	rs7702240	1.10 (1.03-1.18)	0.00694724
Basal metabolic rate	rs757558	1.10 (1.03-1.18)	0.00693923
Basal metabolic rate	rs3730071	1.10 (1.03-1.18)	0.00693595
Basal metabolic rate	rs4243464	1.10 (1.03-1.18)	0.00696859
Basal metabolic rate	rs11642015	1.10 (1.03-1.18)	0.0074145
Basal metabolic rate	rs11246328	1.10 (1.03-1.18)	0.0069328
Basal metabolic rate	rs9827823	1.10 (1.03-1.18)	0.00693734
Basal metabolic rate	rs11748619	1.10 (1.03-1.18)	0.00692539
Basal metabolic rate	rs12051245	1.10 (1.03-1.18)	0.00691584
Basal metabolic rate	rs7442885	1.10 (1.03-1.18)	0.00695094
Basal metabolic rate	rs10091194	1.10 (1.03-1.18)	0.00692266
Basal metabolic rate	rs7845090	1.10 (1.03-1.18)	0.00693011
Basal metabolic rate	rs6779752	1.10 (1.03-1.18)	0.00694905
Basal metabolic rate	rs12479357	1.10 (1.03-1.18)	0.00691207
Basal metabolic rate	rs815335	1.10 (1.03-1.18)	0.00691356
Basal metabolic rate	rs9328930	1.10 (1.03-1.18)	0.00690176
Basal metabolic rate	rs2279396	1.10 (1.03-1.18)	0.00689289
Basal metabolic rate	rs7132908	1.10 (1.03-1.18)	0.00695764
Basal metabolic rate	rs11205303	1.10 (1.03-1.18)	0.00689765
Basal metabolic rate	rs4369056	1.10 (1.03-1.18)	0.00688304
Basal metabolic rate	rs62246314	1.10 (1.03-1.18)	0.00687755
Basal metabolic rate	rs6821305	1.10 (1.03-1.18)	0.00689929
Basal metabolic rate	rs7731023	1.10 (1.03-1.18)	0.00685861
Basal metabolic rate	rs79451365	1.10 (1.03-1.18)	0.00686087
Basal metabolic rate	rs78855927	1.10 (1.03-1.18)	0.00685215
Basal metabolic rate	rs35533339	1.10 (1.03-1.18)	0.00685687
Basal metabolic rate	rs8033416	1.10 (1.03-1.18)	0.00684933
Basal metabolic rate	rs11657325	1.10 (1.03-1.18)	0.00687295
Basal metabolic rate	rs632224	1.10 (1.03-1.18)	0.00685381
Basal metabolic rate	rs868554	1.10 (1.03-1.18)	0.00686187
Basal metabolic rate	rs6050446	1.10 (1.03-1.18)	0.00682635
Basal metabolic rate	rs25849	1.10 (1.03-1.18)	0.00687765
Basal metabolic rate	rs757608	1.10 (1.03-1.18)	0.00687427
Basal metabolic rate	rs77336558	1.10 (1.03-1.18)	0.00684637
Basal metabolic rate	rs10404726	1.10 (1.03-1.18)	0.00682843
Basal metabolic rate	rs992105	1.10 (1.03-1.18)	0.00682975
Basal metabolic rate	rs2277339	1.10 (1.03-1.18)	0.0068461
Basal metabolic rate	rs6918737	1.10 (1.03-1.18)	0.00682351
Basal metabolic rate	rs11098675	1.10 (1.03-1.18)	0.0068444
Basal metabolic rate	rs17835270	1.10 (1.03-1.18)	0.00681476
Basal metabolic rate	rs12879423	1.10 (1.03-1.18)	0.00686256
Basal metabolic rate	rs17363646	1.10 (1.03-1.18)	0.00682794
Basal metabolic rate	rs3212260	1.10 (1.03-1.18)	0.00683108
Basal metabolic rate	rs4857330	1.10 (1.03-1.18)	0.00680602
Basal metabolic rate	rs59066169	1.10 (1.03-1.18)	0.0068011
Basal metabolic rate	rs7305516	1.10 (1.03-1.18)	0.00681321
Basal metabolic rate	rs11784242	1.10 (1.03-1.18)	0.0068208
Basal metabolic rate	rs57477602	1.10 (1.03-1.18)	0.00680354
Basal metabolic rate	rs4235012	1.10 (1.03-1.18)	0.00678979
Basal metabolic rate	rs7338963	1.10 (1.03-1.18)	0.00680814
Basal metabolic rate	rs3754863	1.10 (1.03-1.18)	0.00677753
Basal metabolic rate	rs61729527	1.10 (1.03-1.18)	0.0067886
Basal metabolic rate	rs16869017	1.10 (1.03-1.18)	0.00678662
Basal metabolic rate	rs6867471	1.10 (1.03-1.18)	0.00676898
Basal metabolic rate	rs74494415	1.10 (1.03-1.18)	0.00678857
Basal metabolic rate	rs2900208	1.10 (1.03-1.18)	0.00679034
Basal metabolic rate	rs9921107	1.10 (1.03-1.18)	0.00676461
Basal metabolic rate	rs4143843	1.10 (1.03-1.18)	0.00676043
Basal metabolic rate	rs11709402	1.10 (1.03-1.18)	0.00676565
Basal metabolic rate	rs2508710	1.10 (1.03-1.18)	0.00675845
Basal metabolic rate	rs12889702	1.10 (1.03-1.18)	0.00674887
Basal metabolic rate	rs11150745	1.10 (1.03-1.18)	0.00676687
Basal metabolic rate	rs9397403	1.10 (1.03-1.18)	0.00674208
Basal metabolic rate	rs28377284	1.10 (1.03-1.18)	0.00673179
Basal metabolic rate	rs1023617	1.10 (1.03-1.18)	0.00671804
Basal metabolic rate	rs3795503	1.10 (1.03-1.18)	0.00672293
Basal metabolic rate	rs6598540	1.10 (1.03-1.18)	0.00675814
Basal metabolic rate	rs11580196	1.10 (1.03-1.18)	0.00672744
Basal metabolic rate	rs1000940	1.10 (1.03-1.18)	0.00672413
Basal metabolic rate	rs3850625	1.10 (1.03-1.18)	0.00671822
Basal metabolic rate	rs34949187	1.10 (1.03-1.18)	0.0067192
Basal metabolic rate	rs10787738	1.10 (1.03-1.18)	0.00670873
Basal metabolic rate	rs11723262	1.10 (1.03-1.18)	0.00671053
Basal metabolic rate	rs12500748	1.10 (1.03-1.18)	0.00671028
Basal metabolic rate	rs3738449	1.10 (1.03-1.18)	0.0067252
Basal metabolic rate	rs1057941	1.10 (1.03-1.18)	0.00671612
Basal metabolic rate	rs2733287	1.10 (1.03-1.18)	0.00670688
Basal metabolic rate	rs28642975	1.10 (1.03-1.18)	0.0067375
Basal metabolic rate	rs2238435	1.10 (1.03-1.18)	0.00675789
Basal metabolic rate	rs64388	1.10 (1.03-1.18)	0.00668769
Basal metabolic rate	rs112867328	1.10 (1.03-1.18)	0.00666745
Basal metabolic rate	rs12073468	1.10 (1.03-1.18)	0.00666371
Basal metabolic rate	rs12953492	1.10 (1.03-1.18)	0.00665466
Basal metabolic rate	rs11653367	1.10 (1.03-1.18)	0.00661399
Basal metabolic rate	rs113457986	1.10 (1.03-1.18)	0.00663991
Basal metabolic rate	rs2979655	1.10 (1.03-1.18)	0.0066412
Basal metabolic rate	rs8035410	1.10 (1.03-1.18)	0.00660413
Basal metabolic rate	rs16927092	1.10 (1.03-1.18)	0.00663082
Basal metabolic rate	rs2419076	1.10 (1.03-1.18)	0.00665527
Basal metabolic rate	rs7902690	1.10 (1.03-1.18)	0.00662582
Basal metabolic rate	rs4660586	1.10 (1.03-1.18)	0.00662613
Basal metabolic rate	rs116072427	1.10 (1.03-1.18)	0.0066601
Basal metabolic rate	rs112957890	1.10 (1.03-1.18)	0.0066367
Basal metabolic rate	rs4290163	1.10 (1.03-1.18)	0.00663555
Basal metabolic rate	rs6124472	1.10 (1.03-1.18)	0.00662511
Basal metabolic rate	rs150353	1.10 (1.03-1.18)	0.00661215
Basal metabolic rate	rs7152091	1.10 (1.03-1.18)	0.00659632
Basal metabolic rate	rs4239060	1.10 (1.03-1.18)	0.00660149
Basal metabolic rate	rs41284816	1.10 (1.03-1.18)	0.00666836
Basal metabolic rate	rs55831773	1.10 (1.03-1.18)	0.00661823
Basal metabolic rate	rs35626515	1.10 (1.03-1.18)	0.00664451
Basal metabolic rate	rs11677279	1.10 (1.03-1.18)	0.00658264
Basal metabolic rate	rs62234801	1.10 (1.03-1.18)	0.00659474
Basal metabolic rate	rs1837367	1.10 (1.03-1.18)	0.00658169
Basal metabolic rate	rs17761801	1.10 (1.03-1.18)	0.0065896
Basal metabolic rate	rs2282231	1.10 (1.03-1.18)	0.00660362
Basal metabolic rate	rs118136297	1.10 (1.03-1.18)	0.00654527
Basal metabolic rate	rs7208285	1.10 (1.03-1.18)	0.006584
Basal metabolic rate	rs11873305	1.10 (1.03-1.18)	0.00663756
Basal metabolic rate	rs4671328	1.10 (1.03-1.18)	0.00656986
Basal metabolic rate	rs10111935	1.10 (1.03-1.18)	0.00664355
Basal metabolic rate	rs12356443	1.10 (1.03-1.18)	0.00655179
Basal metabolic rate	rs2289976	1.10 (1.03-1.18)	0.00656476
Basal metabolic rate	rs9357471	1.10 (1.03-1.18)	0.00654782
Basal metabolic rate	rs4693128	1.10 (1.03-1.18)	0.00654435
Basal metabolic rate	rs4868125	1.10 (1.03-1.18)	0.00657567
Basal metabolic rate	rs1544459	1.10 (1.03-1.18)	0.00653731
Basal metabolic rate	rs1524445	1.10 (1.03-1.18)	0.00653031
Basal metabolic rate	rs3803286	1.10 (1.03-1.18)	0.00654641
Basal metabolic rate	rs17178006	1.10 (1.03-1.18)	0.00652895
Basal metabolic rate	rs4082793	1.10 (1.03-1.18)	0.00652054
Basal metabolic rate	rs4751889	1.10 (1.03-1.18)	0.00653761
Basal metabolic rate	rs76098726	1.10 (1.03-1.18)	0.00652476
Basal metabolic rate	rs10761022	1.10 (1.03-1.18)	0.00654175
Basal metabolic rate	rs7134283	1.10 (1.03-1.18)	0.00653014
Basal metabolic rate	rs11667280	1.10 (1.03-1.18)	0.00650383
Basal metabolic rate	rs12454712	1.10 (1.03-1.18)	0.00647914
Basal metabolic rate	rs2069408	1.10 (1.03-1.18)	0.00654591
Basal metabolic rate	rs71385734	1.10 (1.03-1.18)	0.00657989
Basal metabolic rate	rs1187115	1.10 (1.03-1.18)	0.00665163
Basal metabolic rate	rs147233090	1.10 (1.03-1.18)	0.0064873
Basal metabolic rate	rs9813198	1.10 (1.03-1.18)	0.00651266
Basal metabolic rate	rs153560	1.10 (1.03-1.18)	0.00651361
Basal metabolic rate	rs281780	1.10 (1.03-1.18)	0.00648968
Basal metabolic rate	rs9948863	1.10 (1.03-1.18)	0.00649474
Basal metabolic rate	rs34776209	1.10 (1.03-1.18)	0.00654375
Basal metabolic rate	rs3853252	1.10 (1.03-1.18)	0.00655383
Basal metabolic rate	rs2926799	1.10 (1.03-1.18)	0.00642415
Basal metabolic rate	rs10094200	1.10 (1.03-1.18)	0.00649934
Basal metabolic rate	rs4819021	1.10 (1.03-1.18)	0.00648001
Basal metabolic rate	rs7460093	1.10 (1.03-1.18)	0.00646173
Basal metabolic rate	rs1815518	1.10 (1.03-1.18)	0.006488
Basal metabolic rate	rs6927500	1.10 (1.03-1.18)	0.00655256
Basal metabolic rate	rs9380559	1.10 (1.03-1.18)	0.00646321
Basal metabolic rate	rs705159	1.10 (1.03-1.18)	0.00643583
Basal metabolic rate	rs3810291	1.10 (1.03-1.18)	0.00651284
Basal metabolic rate	rs310307	1.10 (1.03-1.18)	0.00643365
Basal metabolic rate	rs7235010	1.10 (1.03-1.18)	0.00658384
Basal metabolic rate	rs224045	1.10 (1.03-1.18)	0.00639766
Basal metabolic rate	rs2168101	1.10 (1.03-1.18)	0.00640626
Basal metabolic rate	rs11922605	1.10 (1.03-1.18)	0.00641515
Basal metabolic rate	rs4407366	1.10 (1.03-1.18)	0.00638571
Basal metabolic rate	rs9302428	1.10 (1.03-1.18)	0.00642501
Basal metabolic rate	rs9321191	1.10 (1.03-1.18)	0.00637135
Basal metabolic rate	rs2296316	1.10 (1.03-1.18)	0.00638413
Basal metabolic rate	rs3814333	1.10 (1.03-1.18)	0.00641707
Basal metabolic rate	rs12443906	1.10 (1.03-1.18)	0.00641786
Basal metabolic rate	rs10748128	1.10 (1.03-1.18)	0.00638484
Basal metabolic rate	rs41311445	1.10 (1.03-1.18)	0.00641914
Basal metabolic rate	rs9512696	1.10 (1.03-1.18)	0.00635944
Basal metabolic rate	rs9960148	1.10 (1.03-1.18)	0.00633555
Basal metabolic rate	rs6088638	1.10 (1.03-1.18)	0.00640018
Basal metabolic rate	rs1286138	1.10 (1.03-1.18)	0.00635493
Basal metabolic rate	rs11245450	1.10 (1.03-1.18)	0.0063222
Basal metabolic rate	rs7858917	1.10 (1.03-1.18)	0.00629204
Basal metabolic rate	rs12451657	1.10 (1.03-1.18)	0.00628541
Basal metabolic rate	rs1514176	1.10 (1.03-1.18)	0.00627669
Basal metabolic rate	rs7184768	1.10 (1.03-1.18)	0.00627597
Basal metabolic rate	rs4870941	1.10 (1.03-1.18)	0.00634211
Basal metabolic rate	rs7339203	1.10 (1.03-1.18)	0.00626482
Basal metabolic rate	rs1478575	1.10 (1.03-1.18)	0.00638108
Basal metabolic rate	rs12989742	1.10 (1.03-1.18)	0.00626648
Basal metabolic rate	rs72675793	1.10 (1.03-1.18)	0.00625272
Basal metabolic rate	rs6762851	1.10 (1.03-1.18)	0.00630549
Basal metabolic rate	rs7220854	1.10 (1.03-1.18)	0.00626122
Basal metabolic rate	rs968821	1.10 (1.03-1.18)	0.00626371
Basal metabolic rate	rs4680	1.10 (1.03-1.18)	0.00617417
Basal metabolic rate	rs28756926	1.10 (1.03-1.18)	0.00626047
Basal metabolic rate	rs876531	1.10 (1.03-1.18)	0.00623731
Basal metabolic rate	rs10202701	1.10 (1.03-1.18)	0.00623511
Basal metabolic rate	rs2592831	1.10 (1.03-1.18)	0.00627406
Basal metabolic rate	rs12906197	1.10 (1.03-1.18)	0.00626361
Basal metabolic rate	rs4240326	1.10 (1.03-1.18)	0.00639099
Basal metabolic rate	rs7248205	1.10 (1.03-1.18)	0.00624565
Basal metabolic rate	rs3765351	1.10 (1.03-1.18)	0.00623485
Basal metabolic rate	rs2842385	1.10 (1.03-1.18)	0.00622176
Basal metabolic rate	rs662115	1.10 (1.03-1.18)	0.00615638
Basal metabolic rate	rs3737251	1.10 (1.03-1.18)	0.00618213
Basal metabolic rate	rs1573891	1.10 (1.03-1.18)	0.00622995
Basal metabolic rate	rs1296527	1.10 (1.03-1.18)	0.0061661
Basal metabolic rate	rs9392371	1.10 (1.03-1.18)	0.00617203
Basal metabolic rate	rs6031847	1.10 (1.03-1.18)	0.0061972
Basal metabolic rate	rs6489159	1.10 (1.03-1.18)	0.00624197
Basal metabolic rate	rs1057035	1.10 (1.03-1.18)	0.0061255
Basal metabolic rate	rs112635299	1.10 (1.03-1.18)	0.00611671
Basal metabolic rate	rs11855017	1.10 (1.03-1.18)	0.00614311
Basal metabolic rate	rs61947194	1.10 (1.03-1.18)	0.00612857
Basal metabolic rate	rs4865956	1.10 (1.03-1.18)	0.00607093
Basal metabolic rate	rs139868653	1.10 (1.03-1.18)	0.0059915
Basal metabolic rate	rs1927635	1.10 (1.03-1.18)	0.00606776
Basal metabolic rate	rs676845	1.10 (1.03-1.18)	0.00604724
Basal metabolic rate	rs12041740	1.10 (1.03-1.18)	0.00612823
Basal metabolic rate	rs11678716	1.10 (1.03-1.18)	0.00605837
Basal metabolic rate	rs11196169	1.10 (1.03-1.18)	0.00603587
Basal metabolic rate	rs10741669	1.10 (1.03-1.18)	0.00599523
Basal metabolic rate	rs283475	1.10 (1.03-1.18)	0.00604844
Basal metabolic rate	rs11071182	1.10 (1.03-1.18)	0.00601568
Basal metabolic rate	rs3966775	1.10 (1.03-1.18)	0.00610322
Basal metabolic rate	rs1325596	1.10 (1.03-1.18)	0.00607947
Basal metabolic rate	rs112069922	1.10 (1.03-1.18)	0.00604304
Basal metabolic rate	rs17741497	1.10 (1.03-1.18)	0.0059865
Basal metabolic rate	rs11030119	1.10 (1.03-1.18)	0.00611548
Basal metabolic rate	rs5752989	1.10 (1.03-1.18)	0.00595346
Basal metabolic rate	rs7952436	1.10 (1.03-1.18)	0.00600795
Basal metabolic rate	rs4073717	1.10 (1.03-1.18)	0.00594599
Basal metabolic rate	rs77234976	1.10 (1.03-1.18)	0.00585477
Basal metabolic rate	rs35804313	1.10 (1.03-1.18)	0.00579483
Basal metabolic rate	rs73052033	1.10 (1.03-1.18)	0.00586852
Basal metabolic rate	rs2413592	1.10 (1.03-1.18)	0.00574897
Basal metabolic rate	rs9931967	1.10 (1.03-1.18)	0.00574823
Basal metabolic rate	rs6563808	1.10 (1.03-1.18)	0.00571379
Basal metabolic rate	rs34997336	1.10 (1.03-1.18)	0.00573426
Basal metabolic rate	rs1043413	1.10 (1.03-1.18)	0.0056692
Basal metabolic rate	rs2158045	1.10 (1.03-1.18)	0.0057482
Basal metabolic rate	rs6570509	1.10 (1.03-1.18)	0.00581117
Basal metabolic rate	rs602364	1.10 (1.03-1.18)	0.00565021
Basal metabolic rate	rs13340461	1.10 (1.03-1.18)	0.00578009
Basal metabolic rate	rs12638455	1.10 (1.03-1.18)	0.00566968
Basal metabolic rate	rs9843653	1.10 (1.03-1.18)	0.00572969
Basal metabolic rate	rs2148564	1.10 (1.03-1.18)	0.00559257
Basal metabolic rate	rs12629746	1.10 (1.03-1.18)	0.0056775
Basal metabolic rate	rs1472852	1.10 (1.03-1.18)	0.00574916
Basal metabolic rate	rs543874	1.10 (1.03-1.18)	0.00576487
Basal metabolic rate	rs2134963	1.10 (1.03-1.18)	0.00544093
Basal metabolic rate	rs1351394	1.10 (1.03-1.18)	0.00577394
Basal metabolic rate	rs143384	1.10 (1.03-1.18)	0.00589004
Basal metabolic rate	rs520829	1.10 (1.03-1.18)	0.00547382
Basal metabolic rate	rs7129320	1.10 (1.03-1.18)	0.00545558
Basal metabolic rate	rs71301804	1.10 (1.03-1.18)	0.00518649
Basal metabolic rate	rs10214770	1.10 (1.03-1.18)	0.00534952
Basal metabolic rate	rs6899155	1.10 (1.03-1.18)	0.00523357
Basal metabolic rate	rs2277138	1.10 (1.03-1.18)	0.00520602
Basal metabolic rate	rs2005172	1.10 (1.03-1.18)	0.00511293
Basal metabolic rate	rs3809570	1.10 (1.03-1.18)	0.00473915
Basal metabolic rate	rs11546878	1.10 (1.03-1.18)	0.0048642
Basal metabolic rate	rs2744965	1.11 (1.03-1.18)	0.00481735
Basal metabolic rate	rs34517439	1.11 (1.03-1.18)	0.00467014
Basal metabolic rate	rs3802725	1.11 (1.03-1.18)	0.00435549
Basal metabolic rate	rs9388490	1.11 (1.03-1.19)	0.00410638
Basal metabolic rate	rs2647268	1.11 (1.03-1.19)	0.00392425
Basal metabolic rate	rs7740107	1.11 (1.03-1.19)	0.00386907
Birth weight	rs3184504	1.04 (0.89-1.21)	0.66418
Birth weight	rs798548	1.08 (0.91-1.28)	0.403964
Birth weight	rs11708067	1.08 (0.90-1.28)	0.401322
Birth weight	rs10440833	1.08 (0.91-1.28)	0.399613
Birth weight	rs12205495	1.08 (0.91-1.28)	0.394171
Birth weight	rs11187838	1.08 (0.91-1.28)	0.380412
Birth weight	rs7223535	1.08 (0.91-1.29)	0.368196
Birth weight	rs71585962	1.08 (0.91-1.29)	0.364424
Birth weight	rs2608029	1.08 (0.91-1.29)	0.363313
Birth weight	rs1056204	1.08 (0.91-1.29)	0.367814
Birth weight	rs7772579	1.08 (0.91-1.29)	0.364161
Birth weight	rs55958435	1.08 (0.91-1.29)	0.360496
Birth weight	rs150138294	1.09 (0.91-1.29)	0.358804
Birth weight	rs12713004	1.09 (0.91-1.29)	0.352858
Birth weight	rs76895963	1.09 (0.91-1.29)	0.349969
Birth weight	rs2647873	1.09 (0.91-1.29)	0.349179
Birth weight	rs5030317	1.09 (0.91-1.29)	0.344733
Birth weight	rs35502362	1.09 (0.91-1.30)	0.337668
Birth weight	rs2163167	1.09 (0.91-1.30)	0.337319
Birth weight	rs7285579	1.09 (0.92-1.30)	0.335298
Birth weight	rs10985827	1.09 (0.91-1.30)	0.336702
Birth weight	rs12889267	1.09 (0.92-1.30)	0.334174
Birth weight	rs6971880	1.09 (0.92-1.30)	0.331561
Birth weight	rs36112366	1.09 (0.92-1.30)	0.330277
Birth weight	rs6029174	1.09 (0.92-1.30)	0.331106
Birth weight	rs45560031	1.09 (0.92-1.30)	0.328943
Birth weight	rs339969	1.09 (0.92-1.30)	0.328148
Birth weight	rs56356159	1.09 (0.92-1.30)	0.32821
Birth weight	rs1801253	1.09 (0.92-1.30)	0.329244
Birth weight	rs7402983	1.09 (0.92-1.30)	0.327198
Birth weight	rs28366133	1.09 (0.92-1.30)	0.32537
Birth weight	rs78378222	1.09 (0.92-1.30)	0.324426
Birth weight	rs10823318	1.09 (0.92-1.30)	0.326716
Birth weight	rs4078443	1.09 (0.92-1.30)	0.322999
Birth weight	rs7854962	1.09 (0.92-1.30)	0.321224
Birth weight	rs28457693	1.09 (0.92-1.30)	0.323129
Birth weight	rs6467157	1.09 (0.92-1.30)	0.320715
Birth weight	rs9379832	1.09 (0.92-1.30)	0.317248
Birth weight	rs667515	1.09 (0.92-1.30)	0.31617
Birth weight	rs34844754	1.09 (0.92-1.30)	0.316031
Birth weight	rs2071382	1.09 (0.92-1.30)	0.31343
Birth weight	rs181428649	1.09 (0.92-1.30)	0.311431
Birth weight	rs2296528	1.09 (0.92-1.30)	0.312013
Birth weight	rs11042596	1.09 (0.92-1.30)	0.311854
Birth weight	rs2645715	1.09 (0.92-1.30)	0.31021
Birth weight	rs2423514	1.09 (0.92-1.30)	0.309929
Birth weight	rs12534093	1.10 (0.92-1.31)	0.312145
Birth weight	rs3810232	1.10 (0.92-1.30)	0.306968
Birth weight	rs9669403	1.10 (0.92-1.30)	0.307622
Birth weight	rs12206634	1.10 (0.92-1.31)	0.309365
Birth weight	rs10505073	1.10 (0.92-1.31)	0.306423
Birth weight	rs1056567	1.10 (0.92-1.31)	0.306184
Birth weight	rs11176006	1.10 (0.92-1.31)	0.305471
Birth weight	rs36101267	1.10 (0.92-1.31)	0.302621
Birth weight	rs116707877	1.10 (0.92-1.31)	0.301048
Birth weight	rs34712412	1.10 (0.92-1.31)	0.300803
Birth weight	rs4681161	1.10 (0.92-1.31)	0.301089
Birth weight	rs6845999	1.10 (0.92-1.31)	0.300512
Birth weight	rs9827156	1.10 (0.92-1.31)	0.297983
Birth weight	rs75104038	1.10 (0.92-1.31)	0.295814
Birth weight	rs2901307	1.10 (0.92-1.31)	0.294773
Birth weight	rs77994518	1.10 (0.92-1.31)	0.292484
Birth weight	rs7722058	1.10 (0.92-1.31)	0.293082
Birth weight	rs28477757	1.10 (0.92-1.31)	0.290958
Birth weight	rs72698731	1.10 (0.92-1.31)	0.290821
Birth weight	rs4958244	1.10 (0.92-1.31)	0.290947
Birth weight	rs7744700	1.10 (0.92-1.31)	0.292229
Birth weight	rs8069093	1.10 (0.92-1.31)	0.29014
Birth weight	rs11225170	1.10 (0.92-1.31)	0.288286
Birth weight	rs12679821	1.10 (0.92-1.31)	0.28742
Birth weight	rs11187143	1.10 (0.92-1.31)	0.286132
Birth weight	rs28378473	1.10 (0.92-1.31)	0.282033
Birth weight	rs4350272	1.10 (0.92-1.31)	0.280667
Birth weight	rs6930558	1.10 (0.92-1.31)	0.281454
Birth weight	rs41311445	1.10 (0.92-1.31)	0.278168
Birth weight	rs4870941	1.10 (0.93-1.31)	0.271812
Birth weight	rs515071	1.10 (0.93-1.31)	0.268853
Birth weight	rs4144829	1.10 (0.93-1.32)	0.270553
Birth weight	rs2344500	1.10 (0.93-1.31)	0.267234
Birth weight	rs258781	1.11 (0.93-1.32)	0.254134
Birth weight	rs6570509	1.11 (0.93-1.32)	0.255489
Birth weight	rs7104332	1.11 (0.93-1.32)	0.249992
Birth weight	rs577044	1.11 (0.93-1.32)	0.245455
Birth weight	rs1374205	1.11 (0.93-1.32)	0.247232
Birth weight	rs7306710	1.11 (0.93-1.33)	0.248064
Birth weight	rs9483085	1.11 (0.94-1.32)	0.229682
Birth weight	rs7336104	1.11 (0.94-1.32)	0.229048
Birth weight	rs222852	1.11 (0.93-1.32)	0.239721
Birth weight	rs5762980	1.11 (0.94-1.32)	0.221753
Birth weight	rs10883846	1.11 (0.94-1.32)	0.227084
Birth weight	rs11698914	1.12 (0.94-1.33)	0.215686
Birth weight	rs1015521	1.12 (0.95-1.33)	0.169529
Birth weight	rs13322435	1.13 (0.94-1.34)	0.189301
Blood carnitine	rs12356193	0.97 (0.90-1.05)	0.514064
Blood carnitine	rs735315	0.98 (0.92-1.04)	0.509288
Blood carnitine	rs2279014	0.98 (0.92-1.05)	0.570897
Blood carnitine	rs11620955	0.98 (0.92-1.05)	0.574469
Blood carnitine	rs6479648	0.98 (0.91-1.05)	0.601339
Blood carnitine	rs2114713	0.98 (0.92-1.05)	0.601203
Blood carnitine	rs13182512	0.98 (0.92-1.05)	0.605586
Blood carnitine	rs1466788	0.98 (0.92-1.05)	0.618626
Blood carnitine	rs4860022	0.98 (0.92-1.05)	0.635354
Blood carnitine	rs3736438	0.99 (0.92-1.06)	0.673819
Blood carnitine	rs9842133	0.99 (0.92-1.06)	0.681497
Blood carnitine	rs11183620	0.99 (0.92-1.06)	0.701596
Blood carnitine	rs7098081	0.99 (0.92-1.06)	0.750709
Blood carnitine	rs12709393	0.99 (0.92-1.06)	0.753083
Blood carnitine	rs11620973	1.00 (0.93-1.06)	0.887546
Blood carnitine	rs2396004	1.00 (0.94-1.06)	0.915373
Blood carnitine	rs6862024	1.00 (0.94-1.06)	0.92998
Blood carnitine	rs419291	1.01 (0.94-1.07)	0.873656
Body fat percentage	rs1046080	1.13 (1.03-1.24)	0.0128535
Body fat percentage	rs16951304	1.13 (1.03-1.24)	0.0127883
Body fat percentage	rs2678204	1.13 (1.03-1.24)	0.0118925
Body fat percentage	rs111743285	1.13 (1.03-1.24)	0.0111142
Body fat percentage	rs4284389	1.13 (1.03-1.24)	0.0109185
Body fat percentage	rs591939	1.13 (1.03-1.24)	0.0107814
Body fat percentage	rs13135092	1.13 (1.03-1.24)	0.011023
Body fat percentage	rs73213501	1.13 (1.03-1.24)	0.0102737
Body fat percentage	rs12477385	1.13 (1.03-1.25)	0.0101786
Body fat percentage	rs11030016	1.13 (1.03-1.25)	0.0101353
Body fat percentage	rs2665856	1.13 (1.03-1.25)	0.0100747
Body fat percentage	rs10848835	1.13 (1.03-1.25)	0.0102616
Body fat percentage	rs34483452	1.13 (1.03-1.25)	0.0103865
Body fat percentage	rs11113445	1.13 (1.03-1.25)	0.0102642
Body fat percentage	rs1182143	1.13 (1.03-1.25)	0.0100465
Body fat percentage	rs7519259	1.13 (1.03-1.25)	0.00997169
Body fat percentage	rs1538742	1.13 (1.03-1.25)	0.0104065
Body fat percentage	rs10732335	1.13 (1.03-1.25)	0.0103829
Body fat percentage	rs479018	1.13 (1.03-1.25)	0.010061
Body fat percentage	rs10947510	1.13 (1.03-1.25)	0.00985518
Body fat percentage	rs56226325	1.13 (1.03-1.25)	0.00996599
Body fat percentage	rs6739303	1.13 (1.03-1.25)	0.0101992
Body fat percentage	rs4759318	1.13 (1.03-1.25)	0.00980947
Body fat percentage	rs11781222	1.13 (1.03-1.25)	0.00961787
Body fat percentage	rs10938397	1.13 (1.03-1.25)	0.0100798
Body fat percentage	rs1460940	1.13 (1.03-1.25)	0.00995168
Body fat percentage	rs4619804	1.13 (1.03-1.25)	0.00977751
Body fat percentage	rs2306937	1.13 (1.03-1.25)	0.0097496
Body fat percentage	rs4503172	1.13 (1.03-1.25)	0.00970371
Body fat percentage	rs80135947	1.13 (1.03-1.25)	0.0100166
Body fat percentage	rs2914231	1.13 (1.03-1.25)	0.0098023
Body fat percentage	rs4482463	1.13 (1.03-1.25)	0.00963577
Body fat percentage	rs1441264	1.13 (1.03-1.25)	0.0097085
Body fat percentage	rs34898535	1.13 (1.03-1.25)	0.00981276
Body fat percentage	rs4642249	1.13 (1.03-1.25)	0.0096373
Body fat percentage	rs11857221	1.13 (1.03-1.25)	0.00957053
Body fat percentage	rs35128308	1.13 (1.03-1.25)	0.00957461
Body fat percentage	rs4876611	1.13 (1.03-1.25)	0.00973764
Body fat percentage	rs301806	1.13 (1.03-1.25)	0.00959529
Body fat percentage	rs34769775	1.13 (1.03-1.25)	0.00959965
Body fat percentage	rs2289379	1.13 (1.03-1.25)	0.00948638
Body fat percentage	rs62104477	1.13 (1.03-1.25)	0.00961839
Body fat percentage	rs1535274	1.13 (1.03-1.25)	0.00956728
Body fat percentage	rs7046483	1.13 (1.03-1.25)	0.00942417
Body fat percentage	rs9551991	1.13 (1.03-1.25)	0.00943909
Body fat percentage	rs2606228	1.13 (1.03-1.25)	0.0094249
Body fat percentage	rs6875585	1.13 (1.03-1.25)	0.00935472
Body fat percentage	rs9425633	1.13 (1.03-1.25)	0.00935638
Body fat percentage	rs4402589	1.13 (1.03-1.25)	0.00946119
Body fat percentage	rs9659073	1.13 (1.03-1.25)	0.00936312
Body fat percentage	rs11943456	1.13 (1.03-1.25)	0.00938038
Body fat percentage	rs17770336	1.13 (1.03-1.25)	0.0094331
Body fat percentage	rs10774018	1.13 (1.03-1.25)	0.00929492
Body fat percentage	rs17115183	1.13 (1.03-1.25)	0.00931445
Body fat percentage	rs6847975	1.13 (1.03-1.25)	0.00935449
Body fat percentage	rs815611	1.13 (1.03-1.25)	0.0093104
Body fat percentage	rs7027304	1.13 (1.03-1.25)	0.00923199
Body fat percentage	rs1335055	1.13 (1.03-1.25)	0.00926572
Body fat percentage	rs2052607	1.13 (1.03-1.25)	0.00937515
Body fat percentage	rs2002023	1.13 (1.03-1.25)	0.00928245
Body fat percentage	rs2038646	1.13 (1.03-1.25)	0.00934452
Body fat percentage	rs10758031	1.13 (1.03-1.25)	0.00923554
Body fat percentage	rs16934748	1.13 (1.03-1.25)	0.00921725
Body fat percentage	rs9358912	1.13 (1.03-1.25)	0.00952781
Body fat percentage	rs10830566	1.13 (1.03-1.25)	0.00919235
Body fat percentage	rs62285233	1.13 (1.03-1.25)	0.0091654
Body fat percentage	rs56288810	1.14 (1.03-1.25)	0.00916607
Body fat percentage	rs9788550	1.14 (1.03-1.25)	0.00919745
Body fat percentage	rs9865173	1.14 (1.03-1.25)	0.00915468
Body fat percentage	rs117068593	1.14 (1.03-1.25)	0.00913346
Body fat percentage	rs4722398	1.14 (1.03-1.25)	0.00909559
Body fat percentage	rs2043016	1.14 (1.03-1.25)	0.00914384
Body fat percentage	rs13062093	1.14 (1.03-1.25)	0.00910887
Body fat percentage	rs11012732	1.14 (1.03-1.25)	0.00917996
Body fat percentage	rs9471333	1.14 (1.03-1.25)	0.00913793
Body fat percentage	rs7094644	1.14 (1.03-1.25)	0.00898154
Body fat percentage	rs10854853	1.14 (1.03-1.25)	0.0089095
Body fat percentage	rs8087074	1.14 (1.03-1.25)	0.00898773
Body fat percentage	rs35557355	1.14 (1.03-1.25)	0.00896761
Body fat percentage	rs7630228	1.14 (1.03-1.25)	0.00895476
Body fat percentage	rs7206608	1.14 (1.03-1.25)	0.0089375
Body fat percentage	rs113019802	1.14 (1.03-1.25)	0.00895809
Body fat percentage	rs4549080	1.14 (1.03-1.25)	0.00897033
Body fat percentage	rs2042864	1.14 (1.03-1.25)	0.00896023
Body fat percentage	rs1296328	1.14 (1.03-1.25)	0.00895656
Body fat percentage	rs12568522	1.14 (1.03-1.25)	0.00890476
Body fat percentage	rs11856579	1.14 (1.03-1.25)	0.00887603
Body fat percentage	rs3766823	1.14 (1.03-1.25)	0.0088587
Body fat percentage	rs11258438	1.14 (1.03-1.25)	0.0088458
Body fat percentage	rs1701820	1.14 (1.03-1.25)	0.00886318
Body fat percentage	rs78801969	1.14 (1.03-1.25)	0.00885514
Body fat percentage	rs4477562	1.14 (1.03-1.25)	0.00885044
Body fat percentage	rs878206	1.14 (1.03-1.25)	0.0088299
Body fat percentage	rs2477534	1.14 (1.03-1.25)	0.00879018
Body fat percentage	rs12037698	1.14 (1.03-1.25)	0.00881541
Body fat percentage	rs40071	1.14 (1.03-1.25)	0.00881622
Body fat percentage	rs34417222	1.14 (1.03-1.25)	0.0088009
Body fat percentage	rs538656	1.14 (1.03-1.25)	0.0089574
Body fat percentage	rs7925100	1.14 (1.03-1.25)	0.0087736
Body fat percentage	rs141403828	1.14 (1.03-1.25)	0.00873763
Body fat percentage	rs12124126	1.14 (1.03-1.25)	0.00873425
Body fat percentage	rs12370302	1.14 (1.03-1.25)	0.00874273
Body fat percentage	rs7570258	1.14 (1.03-1.25)	0.00871172
Body fat percentage	rs10259620	1.14 (1.03-1.25)	0.00874997
Body fat percentage	rs3817428	1.14 (1.03-1.25)	0.008746
Body fat percentage	rs2239647	1.14 (1.03-1.25)	0.00869329
Body fat percentage	rs16940859	1.14 (1.03-1.25)	0.00867321
Body fat percentage	rs75846784	1.14 (1.03-1.25)	0.00866158
Body fat percentage	rs7238896	1.14 (1.03-1.25)	0.0086633
Body fat percentage	rs3847072	1.14 (1.03-1.25)	0.00846707
Body fat percentage	rs114052060	1.14 (1.03-1.25)	0.00862725
Body fat percentage	rs10172196	1.14 (1.03-1.25)	0.00867961
Body fat percentage	rs11119364	1.14 (1.03-1.25)	0.0086746
Body fat percentage	rs75854315	1.14 (1.03-1.25)	0.0086412
Body fat percentage	rs17265513	1.14 (1.03-1.25)	0.00865469
Body fat percentage	rs2798297	1.14 (1.03-1.25)	0.00864879
Body fat percentage	rs35060985	1.14 (1.03-1.25)	0.00873894
Body fat percentage	rs4727630	1.14 (1.03-1.25)	0.00862008
Body fat percentage	rs1731260	1.14 (1.03-1.25)	0.00863518
Body fat percentage	rs34580448	1.14 (1.03-1.25)	0.00864963
Body fat percentage	rs815163	1.14 (1.03-1.25)	0.00860112
Body fat percentage	rs7117842	1.14 (1.03-1.25)	0.00860044
Body fat percentage	rs72961007	1.14 (1.03-1.25)	0.00857001
Body fat percentage	rs1783541	1.14 (1.03-1.25)	0.00858016
Body fat percentage	rs72995085	1.14 (1.03-1.25)	0.00859117
Body fat percentage	rs809955	1.14 (1.03-1.25)	0.00861165
Body fat percentage	rs11042030	1.14 (1.03-1.25)	0.00859663
Body fat percentage	rs2436772	1.14 (1.03-1.25)	0.00857545
Body fat percentage	rs12330631	1.14 (1.03-1.25)	0.00855172
Body fat percentage	rs6561937	1.14 (1.03-1.25)	0.00856098
Body fat percentage	rs35882248	1.14 (1.03-1.25)	0.00860874
Body fat percentage	rs72917533	1.14 (1.03-1.25)	0.00851649
Body fat percentage	rs17024393	1.14 (1.03-1.25)	0.0085728
Body fat percentage	rs17704028	1.14 (1.03-1.25)	0.00849615
Body fat percentage	rs1322998	1.14 (1.03-1.25)	0.00849729
Body fat percentage	rs4703838	1.14 (1.03-1.25)	0.00847745
Body fat percentage	rs4709745	1.14 (1.03-1.25)	0.00848059
Body fat percentage	rs4547574	1.14 (1.03-1.25)	0.00847139
Body fat percentage	rs62106258	1.14 (1.03-1.25)	0.00847427
Body fat percentage	rs11810577	1.14 (1.03-1.25)	0.00843855
Body fat percentage	rs9358657	1.14 (1.03-1.25)	0.0084165
Body fat percentage	rs2112347	1.14 (1.03-1.25)	0.00850398
Body fat percentage	rs9803921	1.14 (1.03-1.25)	0.00840543
Body fat percentage	rs12550674	1.14 (1.03-1.25)	0.00836691
Body fat percentage	rs1891215	1.14 (1.03-1.25)	0.00836442
Body fat percentage	rs34220678	1.14 (1.03-1.25)	0.00824966
Body fat percentage	rs7498798	1.14 (1.03-1.25)	0.00834506
Body fat percentage	rs12367809	1.14 (1.03-1.25)	0.00846422
Body fat percentage	rs2802774	1.14 (1.03-1.25)	0.00829446
Body fat percentage	rs7159203	1.14 (1.03-1.25)	0.0082892
Body fat percentage	rs7700107	1.14 (1.03-1.25)	0.00827774
Body fat percentage	rs241459	1.14 (1.03-1.25)	0.0083292
Body fat percentage	rs55714539	1.14 (1.03-1.25)	0.00837656
Body fat percentage	rs33503	1.14 (1.03-1.25)	0.00825285
Body fat percentage	rs597309	1.14 (1.03-1.25)	0.00825592
Body fat percentage	rs7191938	1.14 (1.03-1.25)	0.00824516
Body fat percentage	rs1486921	1.14 (1.03-1.25)	0.00823188
Body fat percentage	rs9320823	1.14 (1.03-1.25)	0.00833041
Body fat percentage	rs55637757	1.14 (1.03-1.25)	0.00822536
Body fat percentage	rs10954772	1.14 (1.03-1.25)	0.00823432
Body fat percentage	rs13174863	1.14 (1.03-1.25)	0.00820927
Body fat percentage	rs7133378	1.14 (1.03-1.25)	0.00832471
Body fat percentage	rs1324088	1.14 (1.03-1.25)	0.00820081
Body fat percentage	rs4502882	1.14 (1.03-1.25)	0.00821295
Body fat percentage	rs10423928	1.14 (1.03-1.25)	0.00831506
Body fat percentage	rs73236524	1.14 (1.03-1.25)	0.0081824
Body fat percentage	rs217672	1.14 (1.03-1.25)	0.00818679
Body fat percentage	rs1414506	1.14 (1.03-1.25)	0.00818968
Body fat percentage	rs10278040	1.14 (1.03-1.25)	0.00819007
Body fat percentage	rs62277722	1.14 (1.03-1.25)	0.00811228
Body fat percentage	rs11782341	1.14 (1.03-1.25)	0.00815294
Body fat percentage	rs2281819	1.14 (1.03-1.25)	0.00817401
Body fat percentage	rs34356467	1.14 (1.03-1.25)	0.00815286
Body fat percentage	rs1415475	1.14 (1.03-1.25)	0.00816688
Body fat percentage	rs586461	1.14 (1.03-1.25)	0.00815012
Body fat percentage	rs1881505	1.14 (1.03-1.25)	0.00811354
Body fat percentage	rs4718964	1.14 (1.03-1.25)	0.0081578
Body fat percentage	rs9394307	1.14 (1.03-1.25)	0.00814292
Body fat percentage	rs7124681	1.14 (1.03-1.25)	0.00836035
Body fat percentage	rs10499014	1.14 (1.03-1.25)	0.00811047
Body fat percentage	rs61975142	1.14 (1.03-1.25)	0.00811829
Body fat percentage	rs114295766	1.14 (1.03-1.25)	0.00803345
Body fat percentage	rs2370982	1.14 (1.03-1.25)	0.00816762
Body fat percentage	rs58360798	1.14 (1.03-1.25)	0.0080792
Body fat percentage	rs7571753	1.14 (1.03-1.25)	0.00805616
Body fat percentage	rs1893659	1.14 (1.03-1.25)	0.00811571
Body fat percentage	rs62414900	1.14 (1.03-1.25)	0.00805475
Body fat percentage	rs117632017	1.14 (1.03-1.25)	0.00800248
Body fat percentage	rs11685627	1.14 (1.03-1.25)	0.0080223
Body fat percentage	rs62477684	1.14 (1.03-1.25)	0.00807658
Body fat percentage	rs79113395	1.14 (1.03-1.25)	0.00797449
Body fat percentage	rs7200589	1.14 (1.03-1.25)	0.00804116
Body fat percentage	rs56399737	1.14 (1.03-1.25)	0.00802566
Body fat percentage	rs314279	1.14 (1.03-1.25)	0.00801645
Body fat percentage	rs2318543	1.14 (1.03-1.25)	0.00802241
Body fat percentage	rs73021485	1.14 (1.03-1.25)	0.00801461
Body fat percentage	rs4657796	1.14 (1.03-1.25)	0.00799914
Body fat percentage	rs11786089	1.14 (1.03-1.25)	0.00798531
Body fat percentage	rs10756798	1.14 (1.03-1.25)	0.00800458
Body fat percentage	rs35761930	1.14 (1.03-1.25)	0.00796336
Body fat percentage	rs7982447	1.14 (1.03-1.25)	0.00795857
Body fat percentage	rs10100245	1.14 (1.03-1.25)	0.00797554
Body fat percentage	rs7692075	1.14 (1.03-1.25)	0.00792432
Body fat percentage	rs1503526	1.14 (1.03-1.25)	0.00793777
Body fat percentage	rs2984618	1.14 (1.03-1.25)	0.00790995
Body fat percentage	rs2455821	1.14 (1.03-1.25)	0.00790089
Body fat percentage	rs6893495	1.14 (1.03-1.25)	0.00790676
Body fat percentage	rs477895	1.14 (1.03-1.25)	0.00788713
Body fat percentage	rs3796658	1.14 (1.03-1.25)	0.00791598
Body fat percentage	rs3826226	1.14 (1.03-1.25)	0.00786959
Body fat percentage	rs10791109	1.14 (1.03-1.25)	0.00790435
Body fat percentage	rs249612	1.14 (1.03-1.25)	0.00787183
Body fat percentage	rs2371767	1.14 (1.03-1.25)	0.007888
Body fat percentage	rs7503604	1.14 (1.03-1.25)	0.00783965
Body fat percentage	rs1568489	1.14 (1.03-1.25)	0.00786818
Body fat percentage	rs72755233	1.14 (1.03-1.25)	0.00777179
Body fat percentage	rs34966008	1.14 (1.03-1.25)	0.00787702
Body fat percentage	rs7135617	1.14 (1.03-1.25)	0.00786599
Body fat percentage	rs7601895	1.14 (1.03-1.25)	0.00784975
Body fat percentage	rs2242449	1.14 (1.03-1.25)	0.00783938
Body fat percentage	rs11852419	1.14 (1.03-1.25)	0.00784064
Body fat percentage	rs2398861	1.14 (1.03-1.25)	0.0078361
Body fat percentage	rs6545714	1.14 (1.03-1.25)	0.007896
Body fat percentage	rs12477088	1.14 (1.03-1.25)	0.00783963
Body fat percentage	rs7498044	1.14 (1.03-1.25)	0.00781743
Body fat percentage	rs6927268	1.14 (1.03-1.25)	0.00783027
Body fat percentage	rs116792274	1.14 (1.03-1.25)	0.00780217
Body fat percentage	rs6021948	1.14 (1.03-1.25)	0.0078187
Body fat percentage	rs145350287	1.14 (1.03-1.25)	0.00782521
Body fat percentage	rs10514641	1.14 (1.03-1.25)	0.00778396
Body fat percentage	rs35154152	1.14 (1.03-1.25)	0.0077748
Body fat percentage	rs1928185	1.14 (1.03-1.25)	0.00788601
Body fat percentage	rs704061	1.14 (1.03-1.25)	0.00783004
Body fat percentage	rs4690324	1.14 (1.03-1.25)	0.00776506
Body fat percentage	rs12616638	1.14 (1.03-1.25)	0.00775865
Body fat percentage	rs7442885	1.14 (1.03-1.25)	0.00778199
Body fat percentage	rs113230003	1.14 (1.03-1.25)	0.00778
Body fat percentage	rs12218858	1.14 (1.03-1.25)	0.00774891
Body fat percentage	rs79869125	1.14 (1.03-1.25)	0.00773858
Body fat percentage	rs7613261	1.14 (1.03-1.25)	0.00777598
Body fat percentage	rs13069856	1.14 (1.03-1.25)	0.00772209
Body fat percentage	rs6792984	1.14 (1.03-1.25)	0.00769637
Body fat percentage	rs116298073	1.14 (1.03-1.25)	0.00768707
Body fat percentage	rs11603783	1.14 (1.03-1.25)	0.00767577
Body fat percentage	rs2243928	1.14 (1.03-1.25)	0.00767334
Body fat percentage	rs4148866	1.14 (1.04-1.25)	0.00761259
Body fat percentage	rs56803094	1.14 (1.04-1.25)	0.00764753
Body fat percentage	rs72820274	1.14 (1.04-1.25)	0.00761951
Body fat percentage	rs10803762	1.14 (1.04-1.25)	0.00763126
Body fat percentage	rs78265103	1.14 (1.04-1.25)	0.00763636
Body fat percentage	rs11594905	1.14 (1.04-1.25)	0.00754831
Body fat percentage	rs2980240	1.14 (1.04-1.25)	0.00762309
Body fat percentage	rs4547132	1.14 (1.04-1.25)	0.00758929
Body fat percentage	rs12622267	1.14 (1.04-1.25)	0.00758674
Body fat percentage	rs11642015	1.14 (1.03-1.25)	0.00835434
Body fat percentage	rs11742930	1.14 (1.04-1.25)	0.00755685
Body fat percentage	rs41310284	1.14 (1.04-1.25)	0.00754511
Body fat percentage	rs2439823	1.14 (1.04-1.25)	0.0075898
Body fat percentage	rs1322842	1.14 (1.04-1.25)	0.00752822
Body fat percentage	rs76095247	1.14 (1.04-1.25)	0.00752014
Body fat percentage	rs36090025	1.14 (1.04-1.25)	0.00750378
Body fat percentage	rs28726372	1.14 (1.04-1.25)	0.00749722
Body fat percentage	rs208015	1.14 (1.04-1.25)	0.00752263
Body fat percentage	rs6861649	1.14 (1.04-1.25)	0.00752421
Body fat percentage	rs879620	1.14 (1.04-1.25)	0.00754696
Body fat percentage	rs4752183	1.14 (1.04-1.25)	0.00746173
Body fat percentage	rs136309	1.14 (1.04-1.25)	0.00746403
Body fat percentage	rs12619178	1.14 (1.04-1.25)	0.00745702
Body fat percentage	rs825501	1.14 (1.04-1.25)	0.00744266
Body fat percentage	rs11150745	1.14 (1.04-1.25)	0.00744255
Body fat percentage	rs12072739	1.14 (1.04-1.25)	0.00743008
Body fat percentage	rs71658797	1.14 (1.04-1.25)	0.0074485
Body fat percentage	rs245775	1.14 (1.04-1.25)	0.00742731
Body fat percentage	rs28893270	1.14 (1.04-1.25)	0.00739382
Body fat percentage	rs11695700	1.14 (1.04-1.25)	0.00736952
Body fat percentage	rs12923476	1.14 (1.04-1.25)	0.00742
Body fat percentage	rs67807996	1.14 (1.04-1.25)	0.00742182
Body fat percentage	rs4864201	1.14 (1.04-1.25)	0.00736559
Body fat percentage	rs116399833	1.14 (1.04-1.25)	0.00733507
Body fat percentage	rs12962597	1.14 (1.04-1.25)	0.00733777
Body fat percentage	rs8112818	1.14 (1.04-1.25)	0.00736516
Body fat percentage	rs61778068	1.14 (1.04-1.25)	0.00728592
Body fat percentage	rs12679106	1.14 (1.04-1.25)	0.00738384
Body fat percentage	rs3810291	1.14 (1.04-1.25)	0.00730822
Body fat percentage	rs6977416	1.14 (1.04-1.25)	0.00726501
Body fat percentage	rs6686901	1.14 (1.04-1.25)	0.00730259
Body fat percentage	rs10947793	1.14 (1.04-1.25)	0.00725653
Body fat percentage	rs4976033	1.14 (1.04-1.25)	0.00726555
Body fat percentage	rs28483178	1.14 (1.04-1.25)	0.00733239
Body fat percentage	rs7591494	1.14 (1.04-1.25)	0.00723207
Body fat percentage	rs12890931	1.14 (1.04-1.25)	0.00723192
Body fat percentage	rs68169458	1.14 (1.04-1.25)	0.00722363
Body fat percentage	rs10999460	1.14 (1.04-1.25)	0.00728046
Body fat percentage	rs12702528	1.14 (1.04-1.25)	0.00717742
Body fat percentage	rs3764002	1.14 (1.04-1.25)	0.00723476
Body fat percentage	rs57292329	1.14 (1.04-1.25)	0.00716689
Body fat percentage	rs4785955	1.14 (1.04-1.25)	0.00713275
Body fat percentage	rs9747171	1.14 (1.04-1.25)	0.0071152
Body fat percentage	rs11873305	1.14 (1.04-1.25)	0.00724313
Body fat percentage	rs76824303	1.14 (1.04-1.25)	0.00706548
Body fat percentage	rs4450871	1.14 (1.04-1.25)	0.00699776
Body fat percentage	rs6888037	1.14 (1.04-1.25)	0.00708973
Body fat percentage	rs4238585	1.14 (1.04-1.25)	0.00707582
Body fat percentage	rs6948959	1.14 (1.04-1.25)	0.00707754
Body fat percentage	rs2954033	1.14 (1.04-1.25)	0.00702718
Body fat percentage	rs35644221	1.14 (1.04-1.25)	0.00707716
Body fat percentage	rs28434748	1.14 (1.04-1.25)	0.00704813
Body fat percentage	rs147730268	1.14 (1.04-1.25)	0.0071592
Body fat percentage	rs7959140	1.14 (1.04-1.25)	0.00705943
Body fat percentage	rs1928496	1.14 (1.04-1.25)	0.00701951
Body fat percentage	rs9948863	1.14 (1.04-1.25)	0.00695238
Body fat percentage	rs62037365	1.14 (1.04-1.25)	0.00723592
Body fat percentage	rs34811474	1.14 (1.04-1.25)	0.00685313
Body fat percentage	rs1609906	1.14 (1.04-1.25)	0.00697968
Body fat percentage	rs7953	1.14 (1.04-1.25)	0.00692581
Body fat percentage	rs4790841	1.14 (1.04-1.25)	0.00704389
Body fat percentage	rs17296856	1.14 (1.04-1.25)	0.00708388
Body fat percentage	rs76040172	1.14 (1.04-1.25)	0.00691888
Body fat percentage	rs3803286	1.14 (1.04-1.25)	0.00692345
Body fat percentage	rs1653892	1.14 (1.04-1.25)	0.00688883
Body fat percentage	rs79921461	1.14 (1.04-1.25)	0.00683542
Body fat percentage	rs9522279	1.14 (1.04-1.25)	0.00690411
Body fat percentage	rs10510025	1.14 (1.04-1.25)	0.00685204
Body fat percentage	rs972283	1.14 (1.04-1.25)	0.00689296
Body fat percentage	rs254024	1.14 (1.04-1.25)	0.00679729
Body fat percentage	rs79478789	1.14 (1.04-1.25)	0.00677405
Body fat percentage	rs10766077	1.14 (1.04-1.25)	0.00681947
Body fat percentage	rs4671328	1.14 (1.04-1.25)	0.0068673
Body fat percentage	rs6688826	1.14 (1.04-1.25)	0.00669209
Body fat percentage	rs1218822	1.14 (1.04-1.25)	0.00666951
Body fat percentage	rs2192527	1.14 (1.04-1.26)	0.00669517
Body fat percentage	rs7649970	1.14 (1.04-1.26)	0.00683042
Body fat percentage	rs2172131	1.14 (1.04-1.26)	0.00654923
Body fat percentage	rs12339822	1.14 (1.04-1.26)	0.00659574
Body fat percentage	rs2855818	1.14 (1.04-1.26)	0.00658346
Body fat percentage	rs9902386	1.14 (1.04-1.26)	0.00645319
Body fat percentage	rs72976986	1.14 (1.04-1.26)	0.00650351
Body fat percentage	rs7139583	1.14 (1.04-1.26)	0.00651496
Body fat percentage	rs6717858	1.14 (1.04-1.26)	0.00665089
Body fat percentage	rs1491592	1.14 (1.04-1.26)	0.00640601
Body fat percentage	rs13109830	1.14 (1.04-1.26)	0.0063352
Body fat percentage	rs2660241	1.14 (1.04-1.26)	0.0063273
Body fat percentage	rs4549685	1.14 (1.04-1.26)	0.00637405
Body fat percentage	rs11790018	1.14 (1.04-1.26)	0.00622756
Body fat percentage	rs7020	1.14 (1.04-1.26)	0.00627053
Body fat percentage	rs7412	1.14 (1.04-1.26)	0.0061211
Body fat percentage	rs61888762	1.14 (1.04-1.26)	0.00635886
Body fat percentage	rs713586	1.14 (1.04-1.26)	0.00646915
Body fat percentage	rs1013293	1.14 (1.04-1.26)	0.00617082
Body fat percentage	rs7774	1.14 (1.04-1.26)	0.00585106
Body fat percentage	rs1038088	1.14 (1.04-1.26)	0.0060195
Body fat percentage	rs73041988	1.14 (1.04-1.26)	0.00592695
Body fat percentage	rs62261725	1.14 (1.04-1.26)	0.00593674
Body fat percentage	rs1446585	1.14 (1.04-1.26)	0.00572912
Body fat percentage	rs2943650	1.14 (1.04-1.26)	0.00590375
Body fat percentage	rs8042404	1.14 (1.04-1.26)	0.00568208
Body fat percentage	rs12901071	1.14 (1.04-1.26)	0.00572163
Body fat percentage	rs157845	1.14 (1.04-1.26)	0.00570157
Body fat percentage	rs539515	1.14 (1.04-1.26)	0.00605524
Body fat percentage	rs7164727	1.14 (1.04-1.26)	0.00561069
Body fat percentage	rs9906944	1.14 (1.04-1.26)	0.00541081
Body fat percentage	rs9843653	1.14 (1.04-1.26)	0.00559753
Body fat percentage	rs6575340	1.14 (1.04-1.26)	0.00535187
Body fat percentage	rs4821764	1.14 (1.04-1.26)	0.00543124
Body fat percentage	rs6857	1.14 (1.04-1.26)	0.00512471
Body fat percentage	rs1056441	1.14 (1.04-1.26)	0.00509029
Body fat percentage	rs11866219	1.15 (1.04-1.26)	0.00509277
Body fat percentage	rs57866767	1.15 (1.04-1.26)	0.00493208
Body fat percentage	rs12127506	1.15 (1.04-1.26)	0.00444536
Body fat percentage	rs3736896	1.15 (1.04-1.26)	0.004138
Body mass index	rs6265	1.08 (1.00-1.16)	0.0375523
Body mass index	rs13329567	1.08 (1.01-1.17)	0.0341673
Body mass index	rs2820311	1.08 (1.01-1.17)	0.0314272
Body mass index	rs11066188	1.08 (1.01-1.17)	0.0289776
Body mass index	rs13021737	1.09 (1.01-1.17)	0.0296598
Body mass index	rs3814883	1.09 (1.01-1.17)	0.027224
Body mass index	rs11611246	1.09 (1.01-1.17)	0.0270474
Body mass index	rs10938397	1.09 (1.01-1.17)	0.0274108
Body mass index	rs12680842	1.09 (1.01-1.17)	0.0264592
Body mass index	rs1526665	1.09 (1.01-1.17)	0.0261651
Body mass index	rs3736485	1.09 (1.01-1.17)	0.026289
Body mass index	rs1048932	1.09 (1.01-1.17)	0.0263538
Body mass index	rs4482463	1.09 (1.01-1.17)	0.0264689
Body mass index	rs1993709	1.09 (1.01-1.17)	0.0266598
Body mass index	rs6448587	1.09 (1.01-1.17)	0.0259814
Body mass index	rs2365389	1.09 (1.01-1.17)	0.0261565
Body mass index	rs16903285	1.09 (1.01-1.17)	0.0263116
Body mass index	rs13184896	1.09 (1.01-1.17)	0.0258876
Body mass index	rs811054	1.09 (1.01-1.17)	0.0258191
Body mass index	rs7535528	1.09 (1.01-1.17)	0.0258479
Body mass index	rs13107325	1.09 (1.01-1.17)	0.0261606
Body mass index	rs6690764	1.09 (1.01-1.17)	0.0256413
Body mass index	rs3769948	1.09 (1.01-1.17)	0.025545
Body mass index	rs7519259	1.09 (1.01-1.17)	0.0256697
Body mass index	rs8089514	1.09 (1.01-1.17)	0.0254981
Body mass index	rs11165643	1.09 (1.01-1.17)	0.0258641
Body mass index	rs4740619	1.09 (1.01-1.17)	0.0257736
Body mass index	rs2100814	1.09 (1.01-1.17)	0.0252974
Body mass index	rs2423668	1.09 (1.01-1.17)	0.0251666
Body mass index	rs1412235	1.09 (1.01-1.17)	0.0256531
Body mass index	rs10071816	1.09 (1.01-1.17)	0.0249934
Body mass index	rs6023633	1.09 (1.01-1.17)	0.0250986
Body mass index	rs11538	1.09 (1.01-1.17)	0.024978
Body mass index	rs7826312	1.09 (1.01-1.17)	0.0248961
Body mass index	rs253537	1.09 (1.01-1.17)	0.0248173
Body mass index	rs1668633	1.09 (1.01-1.17)	0.0248237
Body mass index	rs4518345	1.09 (1.01-1.17)	0.0247891
Body mass index	rs2114824	1.09 (1.01-1.17)	0.0248496
Body mass index	rs17203016	1.09 (1.01-1.17)	0.0248076
Body mass index	rs4889606	1.09 (1.01-1.17)	0.0250067
Body mass index	rs11736228	1.09 (1.01-1.17)	0.0247258
Body mass index	rs213533	1.09 (1.01-1.17)	0.0246556
Body mass index	rs12593036	1.09 (1.01-1.17)	0.0247746
Body mass index	rs17513613	1.09 (1.01-1.17)	0.0248268
Body mass index	rs6461115	1.09 (1.01-1.17)	0.0246645
Body mass index	rs2850969	1.09 (1.01-1.17)	0.0246593
Body mass index	rs11781222	1.09 (1.01-1.17)	0.0244778
Body mass index	rs9530843	1.09 (1.01-1.17)	0.0246447
Body mass index	rs9361779	1.09 (1.01-1.17)	0.0245951
Body mass index	rs1899689	1.09 (1.01-1.17)	0.0245906
Body mass index	rs13227658	1.09 (1.01-1.17)	0.0247091
Body mass index	rs1477199	1.09 (1.01-1.17)	0.024677
Body mass index	rs17001561	1.09 (1.01-1.17)	0.0245058
Body mass index	rs7874154	1.09 (1.01-1.17)	0.0246101
Body mass index	rs12762034	1.09 (1.01-1.17)	0.0246209
Body mass index	rs653264	1.09 (1.01-1.17)	0.0244757
Body mass index	rs6710871	1.09 (1.01-1.17)	0.024474
Body mass index	rs1260326	1.09 (1.01-1.17)	0.0243579
Body mass index	rs2890652	1.09 (1.01-1.17)	0.0244478
Body mass index	rs2874800	1.09 (1.01-1.17)	0.0243637
Body mass index	rs7715256	1.09 (1.01-1.17)	0.024558
Body mass index	rs1911746	1.09 (1.01-1.17)	0.0243179
Body mass index	rs7685048	1.09 (1.01-1.17)	0.0243275
Body mass index	rs2289379	1.09 (1.01-1.17)	0.0243468
Body mass index	rs6445538	1.09 (1.01-1.17)	0.0244138
Body mass index	rs12429545	1.09 (1.01-1.17)	0.0245983
Body mass index	rs2074881	1.09 (1.01-1.17)	0.0243412
Body mass index	rs702820	1.09 (1.01-1.17)	0.0243043
Body mass index	rs2477017	1.09 (1.01-1.17)	0.0242367
Body mass index	rs1596299	1.09 (1.01-1.17)	0.0241788
Body mass index	rs4985155	1.09 (1.01-1.17)	0.0242457
Body mass index	rs7475340	1.09 (1.01-1.17)	0.0241406
Body mass index	rs11866815	1.09 (1.01-1.17)	0.0242985
Body mass index	rs1884389	1.09 (1.01-1.17)	0.0242024
Body mass index	rs719802	1.09 (1.01-1.17)	0.0241579
Body mass index	rs2307111	1.09 (1.01-1.17)	0.0246046
Body mass index	rs8192675	1.09 (1.01-1.17)	0.0242786
Body mass index	rs2467210	1.09 (1.01-1.17)	0.024228
Body mass index	rs2694047	1.09 (1.01-1.17)	0.0243033
Body mass index	rs6512302	1.09 (1.01-1.17)	0.0241741
Body mass index	rs10144318	1.09 (1.01-1.17)	0.0240746
Body mass index	rs2322622	1.09 (1.01-1.17)	0.0240544
Body mass index	rs12888545	1.09 (1.01-1.17)	0.0241627
Body mass index	rs4717623	1.09 (1.01-1.17)	0.0241496
Body mass index	rs7084454	1.09 (1.01-1.17)	0.0243031
Body mass index	rs2809395	1.09 (1.01-1.17)	0.0240981
Body mass index	rs2254542	1.09 (1.01-1.17)	0.0240538
Body mass index	rs2246012	1.09 (1.01-1.17)	0.024122
Body mass index	rs2605603	1.09 (1.01-1.17)	0.0240528
Body mass index	rs4820408	1.09 (1.01-1.17)	0.0241642
Body mass index	rs12705977	1.09 (1.01-1.17)	0.0241267
Body mass index	rs13063194	1.09 (1.01-1.17)	0.0240798
Body mass index	rs2718786	1.09 (1.01-1.17)	0.0239732
Body mass index	rs11614340	1.09 (1.01-1.17)	0.0240602
Body mass index	rs3852012	1.09 (1.01-1.17)	0.0240146
Body mass index	rs765875	1.09 (1.01-1.17)	0.0240297
Body mass index	rs329651	1.09 (1.01-1.17)	0.0240306
Body mass index	rs1730859	1.09 (1.01-1.17)	0.0239896
Body mass index	rs12602912	1.09 (1.01-1.17)	0.0240587
Body mass index	rs769051	1.09 (1.01-1.17)	0.0239847
Body mass index	rs2616192	1.09 (1.01-1.17)	0.0239554
Body mass index	rs11581304	1.09 (1.01-1.17)	0.0239171
Body mass index	rs663129	1.09 (1.01-1.17)	0.0249654
Body mass index	rs6968554	1.09 (1.01-1.17)	0.0238498
Body mass index	rs2516739	1.09 (1.01-1.17)	0.0239129
Body mass index	rs7683836	1.09 (1.01-1.17)	0.0238661
Body mass index	rs8070454	1.09 (1.01-1.17)	0.0237881
Body mass index	rs12476772	1.09 (1.01-1.17)	0.0238699
Body mass index	rs17094222	1.09 (1.01-1.17)	0.0239213
Body mass index	rs1296328	1.09 (1.01-1.17)	0.0239639
Body mass index	rs10497810	1.09 (1.01-1.17)	0.0238684
Body mass index	rs4237643	1.09 (1.01-1.17)	0.0240161
Body mass index	rs1430387	1.09 (1.01-1.17)	0.0238212
Body mass index	rs11702843	1.09 (1.01-1.17)	0.0236808
Body mass index	rs1853639	1.09 (1.01-1.17)	0.023781
Body mass index	rs6849518	1.09 (1.01-1.17)	0.0238041
Body mass index	rs3930349	1.09 (1.01-1.17)	0.0238069
Body mass index	rs6504165	1.09 (1.01-1.17)	0.0237641
Body mass index	rs4148155	1.09 (1.01-1.17)	0.0237701
Body mass index	rs825680	1.09 (1.01-1.17)	0.0237082
Body mass index	rs7243357	1.09 (1.01-1.17)	0.023843
Body mass index	rs12885454	1.09 (1.01-1.17)	0.0238839
Body mass index	rs7784465	1.09 (1.01-1.17)	0.0237393
Body mass index	rs7172627	1.09 (1.01-1.17)	0.0237528
Body mass index	rs12439829	1.09 (1.01-1.17)	0.0237119
Body mass index	rs10146527	1.09 (1.01-1.17)	0.0237555
Body mass index	rs2009416	1.09 (1.01-1.17)	0.0237153
Body mass index	rs11128904	1.09 (1.01-1.17)	0.023658
Body mass index	rs4077093	1.09 (1.01-1.17)	0.0236809
Body mass index	rs16966801	1.09 (1.01-1.17)	0.0237216
Body mass index	rs6479905	1.09 (1.01-1.17)	0.0237379
Body mass index	rs355777	1.09 (1.01-1.17)	0.0237812
Body mass index	rs4722398	1.09 (1.01-1.17)	0.0236683
Body mass index	rs17450772	1.09 (1.01-1.17)	0.0237204
Body mass index	rs8061382	1.09 (1.01-1.17)	0.0236267
Body mass index	rs1345942	1.09 (1.01-1.17)	0.0236163
Body mass index	rs7565976	1.09 (1.01-1.17)	0.0236086
Body mass index	rs5749334	1.09 (1.01-1.17)	0.0235838
Body mass index	rs13001304	1.09 (1.01-1.17)	0.0235882
Body mass index	rs349088	1.09 (1.01-1.17)	0.0236804
Body mass index	rs731834	1.09 (1.01-1.17)	0.0236154
Body mass index	rs1863652	1.09 (1.01-1.17)	0.0235975
Body mass index	rs9296723	1.09 (1.01-1.17)	0.0235684
Body mass index	rs995258	1.09 (1.01-1.17)	0.0236562
Body mass index	rs802460	1.09 (1.01-1.17)	0.0235469
Body mass index	rs9318686	1.09 (1.01-1.17)	0.0235394
Body mass index	rs7599312	1.09 (1.01-1.17)	0.0236581
Body mass index	rs2362777	1.09 (1.01-1.17)	0.0234461
Body mass index	rs1158805	1.09 (1.01-1.17)	0.0235509
Body mass index	rs7557796	1.09 (1.01-1.17)	0.0235893
Body mass index	rs7206608	1.09 (1.01-1.17)	0.0235111
Body mass index	rs40067	1.09 (1.01-1.17)	0.0236708
Body mass index	rs4911442	1.09 (1.01-1.17)	0.0234721
Body mass index	rs17056301	1.09 (1.01-1.17)	0.0234633
Body mass index	rs5742914	1.09 (1.01-1.17)	0.0234674
Body mass index	rs621042	1.09 (1.01-1.17)	0.0234707
Body mass index	rs9615905	1.09 (1.01-1.17)	0.0234073
Body mass index	rs17535749	1.09 (1.01-1.17)	0.0234094
Body mass index	rs2543132	1.09 (1.01-1.17)	0.0234544
Body mass index	rs13417156	1.09 (1.01-1.17)	0.0235117
Body mass index	rs17681708	1.09 (1.01-1.17)	0.0234161
Body mass index	rs3849570	1.09 (1.01-1.17)	0.0234501
Body mass index	rs1658820	1.09 (1.01-1.17)	0.02336
Body mass index	rs10975933	1.09 (1.01-1.17)	0.0234054
Body mass index	rs12448738	1.09 (1.01-1.17)	0.0233869
Body mass index	rs10211055	1.09 (1.01-1.17)	0.023447
Body mass index	rs1006896	1.09 (1.01-1.17)	0.0234558
Body mass index	rs4722672	1.09 (1.01-1.17)	0.0233765
Body mass index	rs1608445	1.09 (1.01-1.17)	0.0233271
Body mass index	rs7181498	1.09 (1.01-1.17)	0.0234373
Body mass index	rs6852276	1.09 (1.01-1.17)	0.0233282
Body mass index	rs1814170	1.09 (1.01-1.17)	0.0233622
Body mass index	rs17120344	1.09 (1.01-1.17)	0.0233218
Body mass index	rs2815324	1.09 (1.01-1.17)	0.0233123
Body mass index	rs10483389	1.09 (1.01-1.17)	0.0233495
Body mass index	rs9326846	1.09 (1.01-1.17)	0.023281
Body mass index	rs1421334	1.09 (1.01-1.17)	0.023318
Body mass index	rs11917965	1.09 (1.01-1.17)	0.0233011
Body mass index	rs2235564	1.09 (1.01-1.17)	0.0233295
Body mass index	rs1784460	1.09 (1.01-1.17)	0.0233309
Body mass index	rs17309825	1.09 (1.01-1.17)	0.0233138
Body mass index	rs10746862	1.09 (1.01-1.17)	0.0233233
Body mass index	rs9644681	1.09 (1.01-1.17)	0.0232596
Body mass index	rs12628891	1.09 (1.01-1.17)	0.0232589
Body mass index	rs17424278	1.09 (1.01-1.17)	0.0232302
Body mass index	rs16851483	1.09 (1.01-1.17)	0.0233911
Body mass index	rs284262	1.09 (1.01-1.17)	0.0232201
Body mass index	rs9294260	1.09 (1.01-1.17)	0.0233245
Body mass index	rs10920678	1.09 (1.01-1.17)	0.0233385
Body mass index	rs946824	1.09 (1.01-1.17)	0.0232928
Body mass index	rs2033529	1.09 (1.01-1.17)	0.0233762
Body mass index	rs13298062	1.09 (1.01-1.17)	0.0232291
Body mass index	rs6692586	1.09 (1.01-1.17)	0.0232915
Body mass index	rs8088123	1.09 (1.01-1.17)	0.0232572
Body mass index	rs1452075	1.09 (1.01-1.17)	0.0232594
Body mass index	rs7138803	1.09 (1.01-1.17)	0.0235666
Body mass index	rs2450444	1.09 (1.01-1.17)	0.0231931
Body mass index	rs8036040	1.09 (1.01-1.17)	0.0232123
Body mass index	rs4858193	1.09 (1.01-1.17)	0.0232178
Body mass index	rs9688431	1.09 (1.01-1.17)	0.0231894
Body mass index	rs340025	1.09 (1.01-1.17)	0.023215
Body mass index	rs10989568	1.09 (1.01-1.17)	0.023197
Body mass index	rs9397927	1.09 (1.01-1.17)	0.0231562
Body mass index	rs323742	1.09 (1.01-1.17)	0.0231828
Body mass index	rs12439798	1.09 (1.01-1.17)	0.0231936
Body mass index	rs11855853	1.09 (1.01-1.17)	0.0231767
Body mass index	rs6056413	1.09 (1.01-1.17)	0.0231354
Body mass index	rs11753081	1.09 (1.01-1.17)	0.0231511
Body mass index	rs17599948	1.09 (1.01-1.17)	0.0231245
Body mass index	rs7235563	1.09 (1.01-1.17)	0.0231182
Body mass index	rs4813619	1.09 (1.01-1.17)	0.0231399
Body mass index	rs1402025	1.09 (1.01-1.17)	0.0231213
Body mass index	rs16871902	1.09 (1.01-1.17)	0.0231519
Body mass index	rs7147503	1.09 (1.01-1.17)	0.0230822
Body mass index	rs4835778	1.09 (1.01-1.17)	0.0230884
Body mass index	rs11191548	1.09 (1.01-1.17)	0.0231697
Body mass index	rs1320903	1.09 (1.01-1.17)	0.0232524
Body mass index	rs10939792	1.09 (1.01-1.17)	0.0231288
Body mass index	rs961917	1.09 (1.01-1.17)	0.0230553
Body mass index	rs2440452	1.09 (1.01-1.17)	0.0230288
Body mass index	rs12033257	1.09 (1.01-1.17)	0.0231062
Body mass index	rs4865796	1.09 (1.01-1.17)	0.0230258
Body mass index	rs12098284	1.09 (1.01-1.17)	0.0230354
Body mass index	rs6482729	1.09 (1.01-1.17)	0.0230198
Body mass index	rs2367112	1.09 (1.01-1.17)	0.0230614
Body mass index	rs1928295	1.09 (1.01-1.17)	0.0230958
Body mass index	rs7239114	1.09 (1.01-1.17)	0.0230435
Body mass index	rs5751239	1.09 (1.01-1.17)	0.0230327
Body mass index	rs7550711	1.09 (1.01-1.17)	0.0231895
Body mass index	rs818524	1.09 (1.01-1.17)	0.0230034
Body mass index	rs852056	1.09 (1.01-1.17)	0.0230269
Body mass index	rs12042959	1.09 (1.01-1.17)	0.0230082
Body mass index	rs11738695	1.09 (1.01-1.17)	0.0229936
Body mass index	rs2717926	1.09 (1.01-1.17)	0.022975
Body mass index	rs2527366	1.09 (1.01-1.17)	0.0229977
Body mass index	rs7217226	1.09 (1.01-1.17)	0.0230232
Body mass index	rs11150911	1.09 (1.01-1.17)	0.0230072
Body mass index	rs1020548	1.09 (1.01-1.17)	0.0229758
Body mass index	rs2274550	1.09 (1.01-1.17)	0.0229656
Body mass index	rs4704513	1.09 (1.01-1.17)	0.0229618
Body mass index	rs11118308	1.09 (1.01-1.17)	0.0229472
Body mass index	rs491711	1.09 (1.01-1.17)	0.0229494
Body mass index	rs4936671	1.09 (1.01-1.17)	0.022933
Body mass index	rs2931434	1.09 (1.01-1.17)	0.0229194
Body mass index	rs13266989	1.09 (1.01-1.17)	0.0229235
Body mass index	rs13425435	1.09 (1.01-1.17)	0.0229335
Body mass index	rs11173522	1.09 (1.01-1.17)	0.0229149
Body mass index	rs8067737	1.09 (1.01-1.17)	0.0228721
Body mass index	rs17019087	1.09 (1.01-1.17)	0.0228999
Body mass index	rs1394879	1.09 (1.01-1.17)	0.0228879
Body mass index	rs427943	1.09 (1.01-1.17)	0.022984
Body mass index	rs7573263	1.09 (1.01-1.17)	0.0229333
Body mass index	rs2051559	1.09 (1.01-1.17)	0.0229018
Body mass index	rs4814512	1.09 (1.01-1.17)	0.0228803
Body mass index	rs3807566	1.09 (1.01-1.17)	0.0229106
Body mass index	rs2012502	1.09 (1.01-1.17)	0.0228576
Body mass index	rs9881942	1.09 (1.01-1.17)	0.0228436
Body mass index	rs2143253	1.09 (1.01-1.17)	0.0228834
Body mass index	rs4953577	1.09 (1.01-1.17)	0.0228478
Body mass index	rs6819344	1.09 (1.01-1.17)	0.0228415
Body mass index	rs6477694	1.09 (1.01-1.17)	0.0228588
Body mass index	rs10795422	1.09 (1.01-1.17)	0.0228676
Body mass index	rs4877313	1.09 (1.01-1.17)	0.0228329
Body mass index	rs7941030	1.09 (1.01-1.17)	0.0228338
Body mass index	rs7805441	1.09 (1.01-1.17)	0.0228287
Body mass index	rs740157	1.09 (1.01-1.17)	0.0228362
Body mass index	rs1150659	1.09 (1.01-1.17)	0.0228331
Body mass index	rs4677812	1.09 (1.01-1.17)	0.0228284
Body mass index	rs13191362	1.09 (1.01-1.17)	0.0228675
Body mass index	rs6433243	1.09 (1.01-1.17)	0.0227916
Body mass index	rs1927790	1.09 (1.01-1.17)	0.022863
Body mass index	rs2162524	1.09 (1.01-1.17)	0.0228577
Body mass index	rs4711986	1.09 (1.01-1.17)	0.0228304
Body mass index	rs2489676	1.09 (1.01-1.17)	0.0227647
Body mass index	rs17551974	1.09 (1.01-1.17)	0.0227752
Body mass index	rs7925748	1.09 (1.01-1.17)	0.0227788
Body mass index	rs1420341	1.09 (1.01-1.17)	0.0227521
Body mass index	rs16882001	1.09 (1.01-1.17)	0.0227677
Body mass index	rs249292	1.09 (1.01-1.17)	0.0227496
Body mass index	rs1330052	1.09 (1.01-1.17)	0.0227738
Body mass index	rs8081039	1.09 (1.01-1.17)	0.0227475
Body mass index	rs10198345	1.09 (1.01-1.17)	0.022737
Body mass index	rs7567655	1.09 (1.01-1.17)	0.0227261
Body mass index	rs4653017	1.09 (1.01-1.17)	0.0227446
Body mass index	rs9845966	1.09 (1.01-1.17)	0.0227205
Body mass index	rs2283093	1.09 (1.01-1.17)	0.0227179
Body mass index	rs2224272	1.09 (1.01-1.17)	0.0227045
Body mass index	rs12675063	1.09 (1.01-1.17)	0.0226992
Body mass index	rs7761673	1.09 (1.01-1.17)	0.0227092
Body mass index	rs4538727	1.09 (1.01-1.17)	0.0226887
Body mass index	rs945211	1.09 (1.01-1.17)	0.0227048
Body mass index	rs6449532	1.09 (1.01-1.17)	0.0227093
Body mass index	rs11121210	1.09 (1.01-1.17)	0.0226845
Body mass index	rs7332115	1.09 (1.01-1.17)	0.0227471
Body mass index	rs7488867	1.09 (1.01-1.17)	0.0227915
Body mass index	rs11792311	1.09 (1.01-1.17)	0.0227055
Body mass index	rs2023671	1.09 (1.01-1.17)	0.0226673
Body mass index	rs7102454	1.09 (1.01-1.17)	0.0227172
Body mass index	rs4556997	1.09 (1.01-1.17)	0.0226867
Body mass index	rs11739877	1.09 (1.01-1.17)	0.0226566
Body mass index	rs12651833	1.09 (1.01-1.17)	0.0226429
Body mass index	rs4912652	1.09 (1.01-1.17)	0.0226402
Body mass index	rs10007906	1.09 (1.01-1.17)	0.0226696
Body mass index	rs4916229	1.09 (1.01-1.17)	0.0226523
Body mass index	rs12449219	1.09 (1.01-1.17)	0.0226267
Body mass index	rs17236194	1.09 (1.01-1.17)	0.0226298
Body mass index	rs11089885	1.09 (1.01-1.17)	0.0226096
Body mass index	rs4523610	1.09 (1.01-1.17)	0.0226266
Body mass index	rs254800	1.09 (1.01-1.17)	0.0226144
Body mass index	rs9540493	1.09 (1.01-1.17)	0.0226457
Body mass index	rs12468863	1.09 (1.01-1.17)	0.0226735
Body mass index	rs298563	1.09 (1.01-1.17)	0.0225954
Body mass index	rs16940823	1.09 (1.01-1.17)	0.0226096
Body mass index	rs755407	1.09 (1.01-1.17)	0.0226033
Body mass index	rs9077	1.09 (1.01-1.17)	0.0226111
Body mass index	rs11496125	1.09 (1.01-1.17)	0.0226832
Body mass index	rs7024334	1.09 (1.01-1.17)	0.022589
Body mass index	rs2169399	1.09 (1.01-1.17)	0.0225865
Body mass index	rs4745794	1.09 (1.01-1.17)	0.0225921
Body mass index	rs4886869	1.09 (1.01-1.17)	0.0225633
Body mass index	rs849135	1.09 (1.01-1.17)	0.0225493
Body mass index	rs3811514	1.09 (1.01-1.17)	0.0225602
Body mass index	rs10163018	1.09 (1.01-1.17)	0.0225385
Body mass index	rs1365466	1.09 (1.01-1.17)	0.0225384
Body mass index	rs10733051	1.09 (1.01-1.17)	0.0225179
Body mass index	rs13432055	1.09 (1.01-1.17)	0.0225102
Body mass index	rs10818810	1.09 (1.01-1.17)	0.0225338
Body mass index	rs10145461	1.09 (1.01-1.17)	0.0225388
Body mass index	rs243387	1.09 (1.01-1.17)	0.0225045
Body mass index	rs784944	1.09 (1.01-1.17)	0.0225148
Body mass index	rs2425840	1.09 (1.01-1.17)	0.0225132
Body mass index	rs2357760	1.09 (1.01-1.17)	0.0225374
Body mass index	rs9426003	1.09 (1.01-1.17)	0.0224979
Body mass index	rs10481754	1.09 (1.01-1.17)	0.0224918
Body mass index	rs3007105	1.09 (1.01-1.17)	0.0225281
Body mass index	rs11604688	1.09 (1.01-1.17)	0.0224871
Body mass index	rs6606686	1.09 (1.01-1.17)	0.0225052
Body mass index	rs40245	1.09 (1.01-1.17)	0.0224842
Body mass index	rs4430672	1.09 (1.01-1.17)	0.0224558
Body mass index	rs9367368	1.09 (1.01-1.17)	0.0224615
Body mass index	rs2959592	1.09 (1.01-1.17)	0.0224313
Body mass index	rs6764533	1.09 (1.01-1.17)	0.0224534
Body mass index	rs1689437	1.09 (1.01-1.17)	0.02246
Body mass index	rs17776719	1.09 (1.01-1.17)	0.0224572
Body mass index	rs263041	1.09 (1.01-1.17)	0.0224608
Body mass index	rs538579	1.09 (1.01-1.17)	0.0224599
Body mass index	rs10818938	1.09 (1.01-1.17)	0.0224504
Body mass index	rs7083450	1.09 (1.01-1.17)	0.0224386
Body mass index	rs17201143	1.09 (1.01-1.17)	0.0224161
Body mass index	rs6591407	1.09 (1.01-1.17)	0.0224022
Body mass index	rs10192119	1.09 (1.01-1.17)	0.022434
Body mass index	rs1955540	1.09 (1.01-1.17)	0.0224396
Body mass index	rs6419734	1.09 (1.01-1.17)	0.0224295
Body mass index	rs7235205	1.09 (1.01-1.17)	0.0224304
Body mass index	rs3844598	1.09 (1.01-1.17)	0.0224052
Body mass index	rs1830074	1.09 (1.01-1.17)	0.0224087
Body mass index	rs901630	1.09 (1.01-1.17)	0.0224428
Body mass index	rs34525648	1.09 (1.01-1.17)	0.022412
Body mass index	rs7124681	1.09 (1.01-1.17)	0.0226599
Body mass index	rs592483	1.09 (1.01-1.17)	0.0224275
Body mass index	rs4856794	1.09 (1.01-1.17)	0.02239
Body mass index	rs4796243	1.09 (1.01-1.17)	0.0223953
Body mass index	rs1511471	1.09 (1.01-1.17)	0.0223826
Body mass index	rs10732321	1.09 (1.01-1.17)	0.0223744
Body mass index	rs10499275	1.09 (1.01-1.17)	0.0223873
Body mass index	rs11170468	1.09 (1.01-1.17)	0.0223742
Body mass index	rs10131890	1.09 (1.01-1.17)	0.0223718
Body mass index	rs6827083	1.09 (1.01-1.17)	0.0223582
Body mass index	rs6121381	1.09 (1.01-1.17)	0.0223663
Body mass index	rs7730004	1.09 (1.01-1.17)	0.0224072
Body mass index	rs17695092	1.09 (1.01-1.17)	0.0223572
Body mass index	rs6561710	1.09 (1.01-1.17)	0.0223563
Body mass index	rs16932761	1.09 (1.01-1.17)	0.022371
Body mass index	rs1937684	1.09 (1.01-1.17)	0.0223536
Body mass index	rs252749	1.09 (1.01-1.17)	0.0223325
Body mass index	rs2984433	1.09 (1.01-1.17)	0.0223345
Body mass index	rs4663629	1.09 (1.01-1.17)	0.0223357
Body mass index	rs925421	1.09 (1.01-1.17)	0.0223249
Body mass index	rs4929923	1.09 (1.01-1.17)	0.0224084
Body mass index	rs11672660	1.09 (1.01-1.17)	0.0225425
Body mass index	rs13159555	1.09 (1.01-1.17)	0.0222928
Body mass index	rs3800229	1.09 (1.01-1.17)	0.0223562
Body mass index	rs17069831	1.09 (1.01-1.17)	0.0222726
Body mass index	rs930295	1.09 (1.01-1.17)	0.0223583
Body mass index	rs3829849	1.09 (1.01-1.17)	0.022275
Body mass index	rs6898812	1.09 (1.01-1.17)	0.0222836
Body mass index	rs9356132	1.09 (1.01-1.17)	0.0222693
Body mass index	rs351114	1.09 (1.01-1.17)	0.0222933
Body mass index	rs905938	1.09 (1.01-1.17)	0.0223064
Body mass index	rs2143624	1.09 (1.01-1.17)	0.0222696
Body mass index	rs761423	1.09 (1.01-1.17)	0.0222664
Body mass index	rs1199334	1.09 (1.01-1.17)	0.0222791
Body mass index	rs6545709	1.09 (1.01-1.17)	0.0222704
Body mass index	rs1523768	1.09 (1.01-1.17)	0.022269
Body mass index	rs11119208	1.09 (1.01-1.17)	0.0222479
Body mass index	rs881301	1.09 (1.01-1.17)	0.022254
Body mass index	rs2155645	1.09 (1.01-1.17)	0.0222461
Body mass index	rs7871866	1.09 (1.01-1.17)	0.0222748
Body mass index	rs1885728	1.09 (1.01-1.17)	0.022235
Body mass index	rs756717	1.09 (1.01-1.17)	0.0222784
Body mass index	rs6879326	1.09 (1.01-1.17)	0.0222347
Body mass index	rs17531363	1.09 (1.01-1.17)	0.0222534
Body mass index	rs7133378	1.09 (1.01-1.17)	0.0222421
Body mass index	rs4969387	1.09 (1.01-1.17)	0.02225
Body mass index	rs1476322	1.09 (1.01-1.17)	0.0222229
Body mass index	rs2170382	1.09 (1.01-1.17)	0.0222223
Body mass index	rs17327461	1.09 (1.01-1.17)	0.0222392
Body mass index	rs13174863	1.09 (1.01-1.17)	0.0222339
Body mass index	rs1007934	1.09 (1.01-1.17)	0.022229
Body mass index	rs17720922	1.09 (1.01-1.17)	0.0222095
Body mass index	rs10176705	1.09 (1.01-1.17)	0.0222125
Body mass index	rs16943356	1.09 (1.01-1.17)	0.022187
Body mass index	rs7144011	1.09 (1.01-1.17)	0.0223784
Body mass index	rs29941	1.09 (1.01-1.17)	0.0222207
Body mass index	rs10904675	1.09 (1.01-1.17)	0.0221844
Body mass index	rs8097672	1.09 (1.01-1.17)	0.0222221
Body mass index	rs6235	1.09 (1.01-1.17)	0.022241
Body mass index	rs7760082	1.09 (1.01-1.17)	0.0221879
Body mass index	rs2072518	1.09 (1.01-1.17)	0.022173
Body mass index	rs2195086	1.09 (1.01-1.17)	0.0221699
Body mass index	rs6047046	1.09 (1.01-1.17)	0.0221678
Body mass index	rs762147	1.09 (1.01-1.17)	0.0221584
Body mass index	rs217433	1.09 (1.01-1.17)	0.0221565
Body mass index	rs11129662	1.09 (1.01-1.17)	0.0221781
Body mass index	rs3845802	1.09 (1.01-1.17)	0.0221779
Body mass index	rs4858887	1.09 (1.01-1.17)	0.0221735
Body mass index	rs7987314	1.09 (1.01-1.17)	0.0221511
Body mass index	rs1227247	1.09 (1.01-1.17)	0.0221514
Body mass index	rs13292976	1.09 (1.01-1.17)	0.0221804
Body mass index	rs11915371	1.09 (1.01-1.17)	0.0221707
Body mass index	rs429343	1.09 (1.01-1.17)	0.0221975
Body mass index	rs2281819	1.09 (1.01-1.17)	0.022179
Body mass index	rs6138482	1.09 (1.01-1.17)	0.0221526
Body mass index	rs1899898	1.09 (1.01-1.17)	0.0221433
Body mass index	rs610634	1.09 (1.01-1.17)	0.0221369
Body mass index	rs6781254	1.09 (1.01-1.17)	0.0221279
Body mass index	rs769674	1.09 (1.01-1.17)	0.022153
Body mass index	rs12595158	1.09 (1.01-1.17)	0.0221419
Body mass index	rs16965225	1.09 (1.01-1.17)	0.0221131
Body mass index	rs3766430	1.09 (1.01-1.17)	0.0221247
Body mass index	rs217671	1.09 (1.01-1.17)	0.0221205
Body mass index	rs2317299	1.09 (1.01-1.17)	0.0220906
Body mass index	rs10197031	1.09 (1.01-1.17)	0.0221379
Body mass index	rs12922346	1.09 (1.01-1.17)	0.0220908
Body mass index	rs2448241	1.09 (1.01-1.17)	0.0220786
Body mass index	rs10438964	1.09 (1.01-1.17)	0.0220798
Body mass index	rs4718966	1.09 (1.01-1.17)	0.0220875
Body mass index	rs4521182	1.09 (1.01-1.17)	0.0220534
Body mass index	rs6564360	1.09 (1.01-1.17)	0.0220602
Body mass index	rs12035149	1.09 (1.01-1.17)	0.0220363
Body mass index	rs7640424	1.09 (1.01-1.17)	0.0220516
Body mass index	rs12299814	1.09 (1.01-1.17)	0.0220545
Body mass index	rs12964689	1.09 (1.01-1.17)	0.0221576
Body mass index	rs903959	1.09 (1.01-1.17)	0.0220113
Body mass index	rs3887080	1.09 (1.01-1.17)	0.0220279
Body mass index	rs1496742	1.09 (1.01-1.17)	0.0219966
Body mass index	rs17636031	1.09 (1.01-1.17)	0.0220375
Body mass index	rs2270778	1.09 (1.01-1.17)	0.0219916
Body mass index	rs7534091	1.09 (1.01-1.17)	0.0219961
Body mass index	rs10842240	1.09 (1.01-1.17)	0.022037
Body mass index	rs13209872	1.09 (1.01-1.17)	0.0220377
Body mass index	rs11096549	1.09 (1.01-1.17)	0.0219839
Body mass index	rs2122042	1.09 (1.01-1.17)	0.0220902
Body mass index	rs11577179	1.09 (1.01-1.17)	0.0219724
Body mass index	rs11677541	1.09 (1.01-1.17)	0.0219921
Body mass index	rs9547153	1.09 (1.01-1.17)	0.021961
Body mass index	rs2429150	1.09 (1.01-1.17)	0.0219712
Body mass index	rs3807875	1.09 (1.01-1.17)	0.0219548
Body mass index	rs3826705	1.09 (1.01-1.17)	0.0219519
Body mass index	rs1399471	1.09 (1.01-1.17)	0.0219613
Body mass index	rs17724992	1.09 (1.01-1.17)	0.022005
Body mass index	rs6930066	1.09 (1.01-1.17)	0.0219357
Body mass index	rs9806058	1.09 (1.01-1.17)	0.0219317
Body mass index	rs17573940	1.09 (1.01-1.17)	0.021921
Body mass index	rs12564992	1.09 (1.01-1.17)	0.0219326
Body mass index	rs896183	1.09 (1.01-1.17)	0.021901
Body mass index	rs6443750	1.09 (1.01-1.17)	0.0219007
Body mass index	rs9458814	1.09 (1.01-1.17)	0.021903
Body mass index	rs1361739	1.09 (1.01-1.17)	0.0219804
Body mass index	rs965961	1.09 (1.01-1.17)	0.0219048
Body mass index	rs7323827	1.09 (1.01-1.17)	0.0218943
Body mass index	rs7560871	1.09 (1.01-1.17)	0.0219006
Body mass index	rs11889536	1.09 (1.01-1.17)	0.0219172
Body mass index	rs2080454	1.09 (1.01-1.17)	0.0219037
Body mass index	rs7615297	1.09 (1.01-1.17)	0.0218855
Body mass index	rs17608150	1.09 (1.01-1.17)	0.021869
Body mass index	rs12189178	1.09 (1.01-1.17)	0.0218801
Body mass index	rs3806116	1.09 (1.01-1.17)	0.0218589
Body mass index	rs934515	1.09 (1.01-1.17)	0.0218723
Body mass index	rs16907751	1.09 (1.01-1.17)	0.021857
Body mass index	rs2172211	1.09 (1.01-1.17)	0.0218396
Body mass index	rs459552	1.09 (1.01-1.17)	0.021844
Body mass index	rs9463175	1.09 (1.01-1.17)	0.0218259
Body mass index	rs17207196	1.09 (1.01-1.17)	0.0219758
Body mass index	rs10757826	1.09 (1.01-1.17)	0.0218171
Body mass index	rs13153166	1.09 (1.01-1.17)	0.0218078
Body mass index	rs455527	1.09 (1.01-1.17)	0.0218053
Body mass index	rs9848399	1.09 (1.01-1.17)	0.0218287
Body mass index	rs7006629	1.09 (1.01-1.17)	0.021818
Body mass index	rs9332817	1.09 (1.01-1.17)	0.0218219
Body mass index	rs13012099	1.09 (1.01-1.17)	0.0218376
Body mass index	rs2304130	1.09 (1.01-1.17)	0.0217913
Body mass index	rs7186893	1.09 (1.01-1.17)	0.0218103
Body mass index	rs10058464	1.09 (1.01-1.17)	0.021795
Body mass index	rs9965170	1.09 (1.01-1.17)	0.0217829
Body mass index	rs13263601	1.09 (1.01-1.17)	0.0218268
Body mass index	rs2245368	1.09 (1.01-1.17)	0.0218101
Body mass index	rs8071182	1.09 (1.01-1.17)	0.0217786
Body mass index	rs6662747	1.09 (1.01-1.17)	0.0217869
Body mass index	rs10832778	1.09 (1.01-1.17)	0.0217947
Body mass index	rs1982441	1.09 (1.01-1.17)	0.0217909
Body mass index	rs1625427	1.09 (1.01-1.17)	0.021795
Body mass index	rs774211	1.09 (1.01-1.17)	0.0217717
Body mass index	rs6471941	1.09 (1.01-1.17)	0.0217884
Body mass index	rs4700646	1.09 (1.01-1.17)	0.0217746
Body mass index	rs13201877	1.09 (1.01-1.17)	0.0217592
Body mass index	rs12779943	1.09 (1.01-1.17)	0.0217483
Body mass index	rs977747	1.09 (1.01-1.17)	0.0218216
Body mass index	rs7947143	1.09 (1.01-1.17)	0.0217765
Body mass index	rs284227	1.09 (1.01-1.17)	0.0217738
Body mass index	rs2600226	1.09 (1.01-1.17)	0.0217512
Body mass index	rs2923774	1.09 (1.01-1.17)	0.0217497
Body mass index	rs7421089	1.09 (1.01-1.17)	0.0217547
Body mass index	rs12953970	1.09 (1.01-1.17)	0.0217402
Body mass index	rs1275691	1.09 (1.01-1.17)	0.0217298
Body mass index	rs2371767	1.09 (1.01-1.17)	0.0217348
Body mass index	rs248139	1.09 (1.01-1.17)	0.0217394
Body mass index	rs13250058	1.09 (1.01-1.17)	0.0217334
Body mass index	rs273697	1.09 (1.01-1.17)	0.0217326
Body mass index	rs17806379	1.09 (1.01-1.17)	0.0218554
Body mass index	rs1503526	1.09 (1.01-1.17)	0.0217604
Body mass index	rs294704	1.09 (1.01-1.17)	0.021722
Body mass index	rs12446632	1.09 (1.01-1.17)	0.0219154
Body mass index	rs17709991	1.09 (1.01-1.17)	0.0217167
Body mass index	rs10132280	1.09 (1.01-1.17)	0.0218351
Body mass index	rs1528435	1.09 (1.01-1.17)	0.0217632
Body mass index	rs12519652	1.09 (1.01-1.17)	0.0216817
Body mass index	rs13290794	1.09 (1.01-1.17)	0.0217247
Body mass index	rs12422552	1.09 (1.01-1.17)	0.0216897
Body mass index	rs1363695	1.09 (1.01-1.17)	0.0216806
Body mass index	rs9571687	1.09 (1.01-1.17)	0.021687
Body mass index	rs10838465	1.09 (1.01-1.17)	0.0216875
Body mass index	rs4673553	1.09 (1.01-1.17)	0.0217004
Body mass index	rs12779328	1.09 (1.01-1.17)	0.0216486
Body mass index	rs17757975	1.09 (1.01-1.17)	0.0216525
Body mass index	rs460799	1.09 (1.01-1.17)	0.021644
Body mass index	rs3851083	1.09 (1.01-1.17)	0.0216387
Body mass index	rs12150665	1.09 (1.01-1.17)	0.0216936
Body mass index	rs2010281	1.09 (1.01-1.17)	0.0216793
Body mass index	rs820071	1.09 (1.01-1.17)	0.021645
Body mass index	rs9408882	1.09 (1.01-1.17)	0.0216238
Body mass index	rs7536433	1.09 (1.01-1.17)	0.0216443
Body mass index	rs273504	1.09 (1.01-1.17)	0.0216705
Body mass index	rs223051	1.09 (1.01-1.17)	0.0216257
Body mass index	rs6707445	1.09 (1.01-1.17)	0.0216451
Body mass index	rs10745785	1.09 (1.01-1.17)	0.0216205
Body mass index	rs1865341	1.09 (1.01-1.17)	0.0216134
Body mass index	rs7903146	1.09 (1.01-1.17)	0.0216689
Body mass index	rs2271189	1.09 (1.01-1.17)	0.0216409
Body mass index	rs6545714	1.09 (1.01-1.17)	0.0216994
Body mass index	rs6985109	1.09 (1.01-1.17)	0.0216601
Body mass index	rs4757638	1.09 (1.01-1.17)	0.0215807
Body mass index	rs10811901	1.09 (1.01-1.17)	0.0215894
Body mass index	rs7313220	1.09 (1.01-1.17)	0.0215842
Body mass index	rs7779498	1.09 (1.01-1.17)	0.0215533
Body mass index	rs12589208	1.09 (1.01-1.17)	0.0215429
Body mass index	rs16906845	1.09 (1.01-1.17)	0.021543
Body mass index	rs17387761	1.09 (1.01-1.17)	0.0215374
Body mass index	rs11754747	1.09 (1.01-1.17)	0.0215366
Body mass index	rs11659764	1.09 (1.01-1.17)	0.0215462
Body mass index	rs3005710	1.09 (1.01-1.17)	0.021535
Body mass index	rs10408013	1.09 (1.01-1.17)	0.0215269
Body mass index	rs7973955	1.09 (1.01-1.17)	0.0215463
Body mass index	rs12615778	1.09 (1.01-1.17)	0.0215236
Body mass index	rs6759670	1.09 (1.01-1.17)	0.0215265
Body mass index	rs987237	1.09 (1.01-1.17)	0.0218968
Body mass index	rs7601895	1.09 (1.01-1.17)	0.0215502
Body mass index	rs6561766	1.09 (1.01-1.17)	0.0214963
Body mass index	rs16867703	1.09 (1.01-1.17)	0.0215388
Body mass index	rs6497676	1.09 (1.01-1.17)	0.0215026
Body mass index	rs12477088	1.09 (1.01-1.17)	0.0215581
Body mass index	rs10830452	1.09 (1.01-1.17)	0.0214988
Body mass index	rs6804181	1.09 (1.01-1.17)	0.0215037
Body mass index	rs6864049	1.09 (1.01-1.17)	0.0215007
Body mass index	rs1263618	1.09 (1.01-1.17)	0.0214941
Body mass index	rs6850639	1.09 (1.01-1.17)	0.0214611
Body mass index	rs1467693	1.09 (1.01-1.17)	0.0214778
Body mass index	rs1169091	1.09 (1.01-1.17)	0.0214404
Body mass index	rs12904761	1.09 (1.01-1.17)	0.0214302
Body mass index	rs424539	1.09 (1.01-1.17)	0.0214371
Body mass index	rs7561278	1.09 (1.01-1.17)	0.0214618
Body mass index	rs962796	1.09 (1.01-1.17)	0.0214407
Body mass index	rs13072095	1.09 (1.01-1.17)	0.0213899
Body mass index	rs1409818	1.09 (1.01-1.17)	0.0214071
Body mass index	rs11951673	1.09 (1.01-1.17)	0.0214066
Body mass index	rs7748777	1.09 (1.01-1.17)	0.0213944
Body mass index	rs17789218	1.09 (1.01-1.17)	0.0213895
Body mass index	rs8126575	1.09 (1.01-1.17)	0.0213593
Body mass index	rs6548834	1.09 (1.01-1.17)	0.0214068
Body mass index	rs2836961	1.09 (1.01-1.17)	0.0213705
Body mass index	rs2282802	1.09 (1.01-1.17)	0.0213811
Body mass index	rs11708733	1.09 (1.01-1.17)	0.0213647
Body mass index	rs6661316	1.09 (1.01-1.17)	0.0213728
Body mass index	rs2467594	1.09 (1.01-1.17)	0.0213831
Body mass index	rs9318380	1.09 (1.01-1.17)	0.021366
Body mass index	rs16942944	1.09 (1.01-1.17)	0.0213575
Body mass index	rs10118866	1.09 (1.01-1.17)	0.0213593
Body mass index	rs10460960	1.09 (1.01-1.17)	0.0213851
Body mass index	rs7578575	1.09 (1.01-1.17)	0.0213721
Body mass index	rs1014194	1.09 (1.01-1.17)	0.0213537
Body mass index	rs2279620	1.09 (1.01-1.17)	0.0213607
Body mass index	rs7025938	1.09 (1.01-1.17)	0.0214071
Body mass index	rs472611	1.09 (1.01-1.17)	0.0213437
Body mass index	rs7929418	1.09 (1.01-1.17)	0.021348
Body mass index	rs1485038	1.09 (1.01-1.17)	0.0213484
Body mass index	rs7674623	1.09 (1.01-1.17)	0.0213435
Body mass index	rs7636868	1.09 (1.01-1.17)	0.0213392
Body mass index	rs13168288	1.09 (1.01-1.17)	0.0213478
Body mass index	rs9299	1.09 (1.01-1.17)	0.0213478
Body mass index	rs12101393	1.09 (1.01-1.17)	0.0213355
Body mass index	rs4148866	1.09 (1.01-1.17)	0.0213046
Body mass index	rs7801551	1.09 (1.01-1.17)	0.0213226
Body mass index	rs9538141	1.09 (1.01-1.17)	0.0214007
Body mass index	rs1285245	1.09 (1.01-1.17)	0.0213324
Body mass index	rs10514222	1.09 (1.01-1.17)	0.0213062
Body mass index	rs7933205	1.09 (1.01-1.17)	0.0212971
Body mass index	rs9489622	1.09 (1.01-1.17)	0.0213028
Body mass index	rs7950748	1.09 (1.01-1.17)	0.0212972
Body mass index	rs17405819	1.09 (1.01-1.17)	0.0214076
Body mass index	rs10803762	1.09 (1.01-1.17)	0.0212984
Body mass index	rs2198679	1.09 (1.01-1.17)	0.0212944
Body mass index	rs4906908	1.09 (1.01-1.17)	0.0212863
Body mass index	rs12443621	1.09 (1.01-1.17)	0.021279
Body mass index	rs10889550	1.09 (1.01-1.17)	0.0212609
Body mass index	rs6548221	1.09 (1.01-1.17)	0.0212887
Body mass index	rs17619973	1.09 (1.01-1.17)	0.0212574
Body mass index	rs10510419	1.09 (1.01-1.17)	0.0212808
Body mass index	rs7925214	1.09 (1.01-1.17)	0.0212868
Body mass index	rs6870983	1.09 (1.01-1.17)	0.0213095
Body mass index	rs9951893	1.09 (1.01-1.17)	0.0212497
Body mass index	rs7254892	1.09 (1.01-1.17)	0.0212026
Body mass index	rs8123881	1.09 (1.01-1.17)	0.0212463
Body mass index	rs10883759	1.09 (1.01-1.17)	0.0212145
Body mass index	rs2190788	1.09 (1.01-1.17)	0.0212363
Body mass index	rs1912631	1.09 (1.01-1.17)	0.0212127
Body mass index	rs10119216	1.09 (1.01-1.17)	0.021144
Body mass index	rs12325419	1.09 (1.01-1.17)	0.0212013
Body mass index	rs657452	1.09 (1.01-1.17)	0.0212929
Body mass index	rs16916303	1.09 (1.01-1.17)	0.0211746
Body mass index	rs998732	1.09 (1.01-1.17)	0.0211827
Body mass index	rs10923724	1.09 (1.01-1.17)	0.0211893
Body mass index	rs12206564	1.09 (1.01-1.17)	0.0211841
Body mass index	rs7195386	1.09 (1.01-1.17)	0.0211923
Body mass index	rs11115176	1.09 (1.01-1.17)	0.0211511
Body mass index	rs11904490	1.09 (1.01-1.17)	0.0211367
Body mass index	rs9827823	1.09 (1.01-1.17)	0.0211802
Body mass index	rs833831	1.09 (1.01-1.17)	0.0211448
Body mass index	rs1524277	1.09 (1.01-1.17)	0.0211365
Body mass index	rs10765208	1.09 (1.01-1.17)	0.0211233
Body mass index	rs12939549	1.09 (1.01-1.17)	0.0212329
Body mass index	rs2837398	1.09 (1.01-1.17)	0.0211282
Body mass index	rs1941697	1.09 (1.01-1.17)	0.0211055
Body mass index	rs7220138	1.09 (1.01-1.17)	0.0210862
Body mass index	rs536445	1.09 (1.01-1.17)	0.0210854
Body mass index	rs2427453	1.09 (1.01-1.17)	0.021042
[truncated: 3,411 more rows]

## Sheet: Table 5
Table 5: Causal estimates from each Mendelian randomization approach for each trait and CRC risk.
* Results from restricted analysis, which excludes SNPs known to be associated with other fatty acid classes
** Causal effects estimated using CRC summary statistics from females only.
NA if trait not tested using method.
Wald ratio reported if only 1 SNP available for use in MR analysis.
Maximum likelihood estimation random-effecs (MLE-RE) only computed if ≥2 SNPs available for use in MR analysis.
Weighted median estimator and mode-based estimate only computed if ≥4 SNPs available for use in MR analysis.
MR-Egger estimate only computed if ≥5 SNPs available for use in MR analysis.
		Number of SNPs used in MR analysis	Wald ratio		Maximum likelihood estimation random effects (MLE-RE)		Weighted median estimator (WME)		Mode-based estimate (MBE)		Causal estimate from MR-Egger slope
Risk factor class	Trait		ORSD (95% CI)	P-value	ORSD (95% CI)	P-value	ORSD (95% CI)	P-value	ORSD (95% CI)	P-value	ORSD (95% CI)	P-value	I2
Developmental and growth factors	Height	2487	NA	NA	1.04 (1.00-1.08)	0.0324924	1.04 (0.99-1.10)	0.0907564	1.05 (0.93-1.18)	0.435548	1.04 (0.97-1.13)	0.271076	39.3577
Developmental and growth factors	Plasma IGF−I	1	0.88 (0.76-1.01)	0.0644481	NA	NA	NA	NA	NA	NA	NA	NA	NA
Diet and lifestyle	Alcohol consumption	3	NA	NA	1.60 (0.85-3.04)	0.146016	NA	NA	NA	NA	NA	NA	59.9999
Diet and lifestyle	Blood methionine	1	0.92 (0.70-1.19)	0.505012	NA	NA	NA	NA	NA	NA	NA	NA	NA
Diet and lifestyle	Blood selenium	1	0.85 (0.75-0.96)	0.0077643	NA	NA	NA	NA	NA	NA	NA	NA	NA
Diet and lifestyle	Blood zinc	2	NA	NA	0.94 (0.86-1.03)	0.179206	NA	NA	NA	NA	NA	NA	0
Diet and lifestyle	Circulating 25−hydroxyvitamin D	5	NA	NA	0.99 (0.90-1.09)	0.894891	0.98 (0.89-1.09)	0.708246	0.98 (0.88-1.09)	0.724099	0.96 (0.80-1.15)	0.695176	0
Diet and lifestyle	Circulating carotenoids	1	1.04 (0.94-1.15)	0.450872	NA	NA	NA	NA	NA	NA	NA	NA	NA
Diet and lifestyle	Coffee consumption	4	NA	NA	1.17 (0.88-1.55)	0.269262	1.32 (0.95-1.84)	0.0971653	1.43 (0.93-2.20)	0.198839	NA	NA	20.9009
Diet and lifestyle	Iron status	3	NA	NA	1.17 (1.00-1.36)	0.0485367	NA	NA	NA	NA	NA	NA	0
Diet and lifestyle	Serum calcium	8	NA	NA	0.93 (0.83-1.05)	0.264355	0.90 (0.80-1.01)	0.0871325	0.91 (0.81-1.02)	0.156722	0.87 (0.72-1.04)	0.175565	18.7876
Diet and lifestyle	Serum vitamin A (retinol)	2	NA	NA	1.07 (0.78-1.47)	0.663287	NA	NA	NA	NA	NA	NA	59.3722
Diet and lifestyle	Serum vitamin B12	9	NA	NA	1.21 (1.04-1.42)	0.0158911	1.25 (1.09-1.44)	0.001653	1.37 (1.18-1.60)	0.00368131	1.30 (0.91-1.86)	0.194938	71.9095
Diet and lifestyle	Serum vitamin B6	1	1.04 (0.90-1.20)	0.591878	NA	NA	NA	NA	NA	NA	NA	NA	NA
Diet and lifestyle	Serum vitamin E	3	NA	NA	0.94 (0.76-1.17)	0.600092	NA	NA	NA	NA	NA	NA	0
Fatty acid profile and metabolism	Blood carnitine	18	NA	NA	0.99 (0.92-1.06)	0.681693	1.02 (0.96-1.09)	0.544249	1.03 (0.96-1.10)	0.463469	1.00 (0.85-1.18)	0.969352	53.4023
Fatty acid profile and metabolism	Mono-unsaturated fatty acids*	1	1.07 (0.78-1.46)	0.672472	NA	NA	NA	NA	NA	NA	NA	NA	NA
Fatty acid profile and metabolism	Omega-6 polyunsaturated fatty acids*	6	NA	NA	1.15 (0.98-1.36)	0.0948332	1.23 (1.07-1.42)	0.00404102	1.26 (1.07-1.48)	0.0384745	1.15 (0.77-1.74)	0.527612	53.1068
Inflammatory factors	Circulating C−reactive protein (CRP)	14	NA	NA	0.95 (0.83-1.10)	0.526966	0.86 (0.76-0.99)	0.0306677	0.87 (0.76-0.98)	0.0472127	0.77 (0.60-0.99)	0.0619158	56.4732
Inflammatory factors	Plasma IL−6 sRa	1	0.98 (0.96-1.00)	0.0354212	NA	NA	NA	NA	NA	NA	NA	NA	NA
Inflammatory factors	Serum immunoglobulin E	3	NA	NA	0.92 (0.82-1.03)	0.159166	NA	NA	NA	NA	NA	NA	0
Lipids and lipid transport	Circulating fetuin-A	1	0.98 (0.94-1.02)	0.369982	NA	NA	NA	NA	NA	NA	NA	NA	NA
Lipids and lipid transport	HDL cholesterol	59	NA	NA	1.03 (0.92-1.14)	0.620375	1.04 (0.93-1.17)	0.498889	1.01 (0.90-1.14)	0.811406	1.03 (0.83-1.27)	0.812009	53.5112
Lipids and lipid transport	LDL cholesterol	44	NA	NA	1.14 (1.04-1.25)	0.00561338	1.11 (1.01-1.22)	0.033076	1.11 (1.02-1.20)	0.0257153	1.10 (0.94-1.29)	0.255316	53.3727
Lipids and lipid transport	Total cholesterol	28	NA	NA	1.09 (1.01-1.18)	0.025137	1.16 (1.05-1.28)	0.00372824	1.17 (1.06-1.30)	0.00422004	1.15 (0.99-1.34)	0.0713292	32.2378
Lipids and lipid transport	Total triglycerides	34	NA	NA	0.93 (0.84-1.04)	0.192256	0.96 (0.85-1.07)	0.45479	0.96 (0.86-1.07)	0.459015	0.96 (0.81-1.14)	0.653262	51.489
Obesity	Basal metabolic rate	693	NA	NA	1.10 (1.03-1.18)	0.00786756	1.10 (1.00-1.20)	0.0385148	1.10 (0.90-1.35)	0.355449	1.07 (0.88-1.29)	0.493245	46.7334
Obesity	Birth weight	93	NA	NA	1.10 (0.92-1.31)	0.308027	1.03 (0.86-1.24)	0.730555	0.80 (0.54-1.19)	0.274843	1.20 (0.66-2.20)	0.550451	57.9206
Obesity	Body fat percentage	370	NA	NA	1.14 (1.03-1.25)	0.00855753	1.10 (0.97-1.25)	0.152472	0.98 (0.72-1.33)	0.901205	1.06 (0.75-1.50)	0.74245	37.1311
Obesity	Body mass index	964	NA	NA	1.09 (1.01-1.17)	0.0232307	1.11 (0.99-1.23)	0.0674096	1.13 (0.89-1.44)	0.303003	1.18 (0.95-1.46)	0.142179	31.1152
Obesity	Circulating adiponectin	10	NA	NA	0.93 (0.81-1.07)	0.308633	0.96 (0.80-1.15)	0.675832	0.96 (0.79-1.17)	0.698885	0.91 (0.63-1.33)	0.651688	0
Obesity	Fasting glucose	23	NA	NA	1.04 (0.92-1.18)	0.518819	1.12 (0.98-1.27)	0.0962017	1.12 (0.98-1.27)	0.108138	1.15 (0.86-1.53)	0.363351	48.8214
Obesity	Fasting proinsulin	8	NA	NA	0.97 (0.90-1.03)	0.31024	0.97 (0.90-1.05)	0.484929	0.98 (0.88-1.10)	0.783267	0.94 (0.78-1.12)	0.492736	0
Obesity	HbA1C levels	11	NA	NA	1.02 (0.85-1.22)	0.865593	1.12 (0.92-1.38)	0.255271	1.22 (0.96-1.56)	0.132708	1.30 (0.87-1.95)	0.237345	51.7232
Obesity	Waist circumference	319	NA	NA	1.13 (1.02-1.26)	0.0176312	1.08 (0.93-1.25)	0.327626	1.08 (0.81-1.44)	0.62307	1.20 (0.87-1.67)	0.266774	38.0337
Obesity	Waist−to−hip ratio	35	NA	NA	1.07 (0.91-1.27)	0.412286	1.03 (0.85-1.24)	0.776359	1.00 (0.73-1.36)	0.994234	0.77 (0.42-1.42)	0.413391	41.4758
Sex hormones and reproduction	Age at menarche**	151	NA	NA	0.99 (0.84-1.18)	0.92431	0.90 (0.70-1.15)	0.381331	0.80 (0.53-1.19)	0.266153	1.25 (0.88-1.78)	0.217556	20.4
Sex hormones and reproduction	Plasma estradiol**	1	1.27 (0.53-3.02)	0.587192	NA	NA	NA	NA	NA	NA	NA	NA	NA
Sex hormones and reproduction	Plasma progesterone**	2	NA	NA	0.90 (0.76-1.07)	0.238712	NA	NA	NA	NA	NA	NA	0

## Sheet: Table 6
Table 6: Results of MR-Egger analysis of potential bias in causal estimates.
* Results from restricted analysis, which excludes SNPs known to be associated with other fatty acid classes.
** Causal effects estimated using CRC summary statistics from females only.
NA if MR-Egger regression not applied to trait IV. MR-Egger estimate only computed if ≥5 SNPs available for use in MR analysis.
		MR-Egger intercept
Risk factor class	Trait	Intercept	SE	P-value
Developmental and growth factors	Height	-7.15381e-05	0.000798039	0.928579
Diet and lifestyle	Circulating 25-hydroxyvitamin D	0.00520488	0.0118496	0.690197
Diet and lifestyle	Serum calcium	0.00905436	0.00865368	0.33573
Diet and lifestyle	Serum vitamin B12	-0.0106426	0.0246194	0.678539
Fatty acid profile and metabolism	Blood carnitine	-0.00247255	0.0110018	0.825026
Fatty acid profile and metabolism	Omega-6 fatty acids*	-0.000555623	0.0277872	0.985005
Inflammatory factors	Circulating C-reactive protein	0.0209325	0.0105539	0.0706829
Lipids and lipid transport	HDL cholesterol	3.82887e-05	0.00556907	0.994539
Lipids and lipid transport	LDL cholesterol	0.00306002	0.00575317	0.597609
Lipids and lipid transport	Total cholesterol	-0.00744412	0.00839946	0.383601
Lipids and lipid transport	Total triglycerides	-0.00248305	0.00560812	0.660919
Obesity	Basal metabolic rate	0.000678351	0.00212314	0.749441
Obesity	Birth weight	-0.00258667	0.00815862	0.751934
Obesity	Body fat percentage	0.00141996	0.00345615	0.681421
Obesity	Body mass index	-0.00117942	0.00160688	0.463139
Obesity	Circulating adiponectin	0.00135058	0.0122382	0.914844
Obesity	Fasting glucose	-0.00729836	0.010078	0.476941
Obesity	Fasting proinsulin	0.00491002	0.0130871	0.720431
Obesity	HbA1C levels	-0.0203285	0.0154213	0.219995
Obesity	Waist circumference	-0.00126317	0.00329099	0.701364
Obesity	Waist-to-hip ratio	0.0121763	0.0111924	0.28452
Sex hormones and reproduction	Age at menarche**	0.00449625	0.00749146	0.549296
Sex hormones and reproduction	Age at menopause**	-0.0313872	0.0117248	0.0102614

## Sheet: Table 7
Table 7: Genetic instruments for fatty acid classes and evidence of pleiotrophy.
MUFA: monounsaturated fatty acid; PUFA: polyunsaturated fatty acid; SFA: saturated fatty acid.
				Other fatty acid classes known to be associated with locus		SNP included in restricted analysis of fatty acid class
Fatty acid class	SNP	Chr.	Pos. (hg38)	Fatty acid class	References (PubMed ID)
Omega-3 PUFA	rs1260326	2	27730940	Omega-6 PUFA;Omega-7 PUFA;Omega-9 PUFA;MUFA	23362303;27005778	No
Omega-3 PUFA	rs174546	11	61569830	Omega-6 PUFA;MUFA;SFA	23362303;24823311;27005778	No
Omega-3 PUFA	rs11604424	11	116651115	Omega-6 PUFA;Omega-7 PUFA;Omega-9 PUFA;MUFA	27005778	No
Omega-3 PUFA	rs1077835	15	58723426	Omega-6 PUFA;Omega-7 PUFA;Omega-9 PUFA;MUFA	27005778	No
Omega-3 PUFA	rs143988316	19	19667254	Omega-7 PUFA;Omega-9 PUFA;MUFA	27005778	No
Omega-6 PUFA	rs11591147	1	55505647			Yes
Omega-6 PUFA	rs1260326	2	27730940	Omega-3 PUFA;Omega-7 PUFA;Omega-9 PUFA;MUFA	21829377;23362303;27005778	No
Omega-6 PUFA	rs144064722	4	73406173			Yes
Omega-6 PUFA	rs79225634	5	74619639			Yes
Omega-6 PUFA	rs3741298	11	116657561	Omega-3 PUFA;Omega-7 PUFA;Omega-9 PUFA;MUFA	27005778	No
Omega-6 PUFA	rs1800588	15	58723675	Omega-3 PUFA;Omega-7 PUFA;Omega-9 PUFA;MUFA	27005778	No
Omega-6 PUFA	rs821840	16	56993886			Yes
Omega-6 PUFA	rs10402112	19	11191677			Yes
Omega-6 PUFA	rs7412	19	45412079			Yes
MUFA	rs1260326	2	27730940	Omega-3 PUFA;Omega-6 PUFA;Omega-7 PUFA;Omega-9 PUFA	21829377;27005778	No
MUFA	rs1800588	15	58723675	Omega-3 PUFA;Omega-6 PUFA;Omega-7 PUFA;Omega-9 PUFA	27005778	No
MUFA	rs964184	11	116648917	Omega-3 PUFA;Omega-6 PUFA;Omega-7 PUFA;Omega-9 PUFA	27005778	No
MUFA	rs115849089	8	19912370	Omega-7 PUFA;Omega-9 PUFA	27005778	No
MUFA	rs41272659	2	207634958			Yes
MUFA	rs8107974	19	19388500	Omega-3 PUFA;Omega-7 PUFA;Omega-9 PUFA	27005778	No
MUFA: monounsaturated fatty acid; PUFA: polyunsaturated fatty acid; SFA: saturated fatty acid.

## Sheet: Table 8
Table 8: Comparison of effect estimates from this MR analysis to those from previous CRC MR analyses.
* Results from restricted analysis, which excludes SNPs known to be associated with other fatty acid classes
** Causal effects estimated using CRC summary statistics from females only.
NA if statistic not reported in referenced study.
		Causal effect estimate from this study using maximum likelihood estimation random-effects (MLE-RE) method to summarize multiple SNPs			Causal effect estimates from previous MR analyses of putative CRC risk factor
Risk factor class	Trait	OR (95% CI)	P-value	Exposure units	OR (95% CI)	P-value	Exposure units	Reference
Diet and lifestyle	Alcohol consumption	1.60 (0.85-3.04)	0.146016	Unit increase in standard deviation of trait	1.31 (1.01-1.70)	0.04	ALDH2 genotype	Wang et al., 2011
Diet and lifestyle	Blood methionine	0.92 (0.70-1.19)	0.505012	Unit increase in standard deviation of trait	Not considered in previous MR analyses of CRC risk.
Diet and lifestyle	Blood selenium	0.85 (0.75-0.96)	0.0077643	Unit increase in standard deviation of trait	Not considered in previous MR analyses of CRC risk.
Diet and lifestyle	Blood zinc	0.94 (0.86-1.03)	0.179206	Unit increase in standard deviation of trait	Not considered in previous MR analyses of CRC risk.
Diet and lifestyle	Circulating 25−hydroxyvitamin D	0.99 (0.90-1.09)	0.894891	Unit increase in standard deviation of trait	1.16 (0.60-2.23)	NA	ng/ml	Theodoratou et al., 2012
					0.92 (0.76-1.10)	0.36	25 nmol/L	Dimitrakopoulou et al., 2017
					1.03 (0.51-2.07)	0.93	Log transformed nmol/L	He et al., 2018
					0.94 (0.79-1.13)	0.52	20 nmol/L	Ong et al., 2018
Diet and lifestyle	Circulating carotenoids	1.04 (0.94-1.15)	0.450872	Unit increase in standard deviation of trait	Not considered in previous MR analyses of CRC risk.
Diet and lifestyle	Coffee consumption	1.17 (0.88-1.55)	0.269262	Unit increase in standard deviation of trait	Not considered in previous MR analyses of CRC risk.
Diet and lifestyle	Iron status	1.17 (1.00-1.36)	0.0485367	Unit increase in standard deviation of trait	Not considered in previous MR analyses of CRC risk.
Diet and lifestyle	Serum calcium	0.93 (0.83-1.05)	0.264355	Unit increase in standard deviation of trait	Not considered in previous MR analyses of CRC risk.
Diet and lifestyle	Serum vitamin A (retinol)	1.07 (0.78-1.47)	0.663287	Unit increase in standard deviation of trait	Not considered in previous MR analyses of CRC risk.
Diet and lifestyle	Serum vitamin B12	1.21 (1.04-1.42)	0.0158911	Unit increase in standard deviation of trait	Not considered in previous MR analyses of CRC risk.
Diet and lifestyle	Serum vitamin B6	1.04 (0.90-1.20)	0.591878	Unit increase in standard deviation of trait	Not considered in previous MR analyses of CRC risk.
Diet and lifestyle	Serum vitamin E	0.94 (0.76-1.17)	0.600092	Unit increase in standard deviation of trait	Not considered in previous MR analyses of CRC risk.
Fatty acid profile and metabolism	Blood carnitine	0.99 (0.92-1.06)	0.681693	Unit increase in standard deviation of trait	Not considered in previous MR analyses of CRC risk.
Fatty acid profile and metabolism	Mono-unsaturated fatty acids*	1.07 (0.78-1.46)	0.672472	Unit increase in standard deviation of trait	Not considered in previous MR analyses of CRC risk.
Fatty acid profile and metabolism	Omega-6 polyunsaturated fatty acids*	1.15 (0.98-1.36)	0.0948332	Unit increase in standard deviation of trait	Not considered in previous MR analyses of CRC risk.
Obesity	Basal metabolic rate	1.10 (1.03-1.18)	0.00786756	Unit increase in standard deviation of trait	Not considered in previous MR analyses of CRC risk.
Obesity	Birth weight	1.10 (0.92-1.31)	0.308027	Unit increase in standard deviation of trait	1.22 (0.89-1.67)	0.22	kg	Jarvis et al, 2016
					0.69 (0.44-1.10)	0.12	Unit increase in standard deviation of trait	Gao et al., 2016
Obesity	Body fat percentage	1.14 (1.03-1.25)	0.00855753	Unit increase in standard deviation of trait	Not considered in previous MR analyses of CRC risk.
Obesity	Body mass index	1.09 (1.01-1.17)	0.0232307	Unit increase in standard deviation of trait	1.50 (1.13-2.01)	NA	5kg/m2	Thrift et al., 2015
					1.23 (1.02-1.49)	0.033	1kg/m2	Jarvis et al, 2016
					1.39 (1.06-1.82)	0.016	Unit increase in standard deviation of trait	Gao et al., 2016
Obesity	Circulating adiponectin	0.93 (0.81-1.07)	0.308633	Unit increase in standard deviation of trait	P > 0.05 for all tested SNPs		Genotypes of 19 ADIPOQ SNPs	Song et al., 2015
					Inconsistant results			Pei et al., 2015
					0.97 (0.91-1.04)	0.43	Per unit increase in ADIPOQ allele score	Nimptsch et al., 2017
Obesity	Fasting glucose	1.04 (0.92-1.18)	0.518819	Unit increase in standard deviation of trait	Not considered in previous MR analyses of CRC risk.
Obesity	Fasting proinsulin	0.97 (0.90-1.03)	0.31024	Unit increase in standard deviation of trait	Not considered in previous MR analyses of CRC risk.
Obesity	HbA1C levels	1.02 (0.85-1.22)	0.865593	Unit increase in standard deviation of trait	Not considered in previous MR analyses of CRC risk.
Obesity	Waist circumference	1.13 (1.02-1.26)	0.0176312	Unit increase in standard deviation of trait	Not considered in previous MR analyses of CRC risk.
Obesity	Waist−to−hip ratio	1.07 (0.91-1.27)	0.412286	Unit increase in standard deviation of trait	1.59 (1.08-2.34)	0.019	Unit increase in ratio	Jarvis et al, 2016
					1.29 (0.75-2.22)	0.35	Unit increase in standard deviation of trait	Gao et al., 2016
Lipids and lipid transport	Circulating fetuin-A	0.98 (0.94-1.02)	0.369982	Unit increase in standard deviation of trait	0.98 (0.73-1.33)	NA	40µg/mL	Nimptsch et al., 2015
Lipids and lipid transport	HDL cholesterol	1.03 (0.92-1.14)	0.620375	Unit increase in standard deviation of trait	0.94 (0.84-1.05)	0.273	Unit increase in standard deviation of trait	Rodriguez-Broadbent et al., 2017
Lipids and lipid transport	LDL cholesterol	1.14 (1.04-1.25)	0.00561338	Unit increase in standard deviation of trait	1.05 (0.92-1.18)	0.485	Unit increase in standard deviation of trait	Rodriguez-Broadbent et al., 2017
Lipids and lipid transport	Total cholesterol	1.09 (1.01-1.18)	0.025137	Unit increase in standard deviation of trait	1.46 (1.20-1.79)	0.000168	Unit increase in standard deviation of trait	Rodriguez-Broadbent et al., 2017
Lipids and lipid transport	Total triglycerides	0.93 (0.84-1.04)	0.192256	Unit increase in standard deviation of trait	0.98 (0.85-1.12)	0.752	Unit increase in standard deviation of trait	Rodriguez-Broadbent et al., 2017
Inflammatory factors	Circulating C−reactive protein (CRP)	0.95 (0.83-1.10)	0.526966	Unit increase in standard deviation of trait	1.74 (1.06-2.85)	NA	Per twofold higher CRP concentration	Nimptsch et al., 2015
					1.04 (0.97-1.12)	0.256	Unit increase in log-transformed mg/l	Wang et al., 2018
Inflammatory factors	Plasma IL−6 sRa	0.98 (0.96-1.00)	0.0354212	Unit increase in standard deviation of trait	Not considered in previous MR analyses of CRC risk.
Inflammatory factors	Serum immunoglobulin E	0.92 (0.82-1.03)	0.159166	Unit increase in standard deviation of trait	Not considered in previous MR analyses of CRC risk.
Sex hormones and reproduction	Age at menarche**	0.99 (0.84-1.18)	0.92431	Unit increase in standard deviation of trait	0.98 (0.95-1.02)	NA	Year	Neumeyer et al., 2018
Sex hormones and reproduction	Plasma estradiol**	1.27 (0.53-3.02)	0.587192	Unit increase in standard deviation of trait	Not considered in previous MR analyses of CRC risk.
Sex hormones and reproduction	Plasma progesterone**	0.90 (0.76-1.07)	0.238712	Unit increase in standard deviation of trait	Not considered in previous MR analyses of CRC risk.
Developmental and growth factors	Height	1.04 (1.00-1.08)	0.0324924	Unit increase in standard deviation of trait	1.07 (1.01-1.14)	NA	Unit increase in weighted genetic risk score	Thrift et al., 2015
					1.58 (1.14-2.18)	0.006	10cm	Khankari et al., 2016
Developmental and growth factors	Plasma IGF−I	0.88 (0.76-1.01)	0.0644481	Unit increase in standard deviation of trait	Not considered in previous MR analyses of CRC risk.
